# Supplementary material for: 1-(Butan-2-yl­idene)-2-(2-nitro­phen­yl)hydrazine
Source: Acta Crystallogr Sect E Struct Rep Online. 2009 Aug 15;65(Pt 9):o2155. doi: 10.1107/S1600536809031420 (PMC2969877; doi:10.1107/S1600536809031420)
Supplement: Supplementary file 2 [file e-65-o2155-Isup2.hkl]

# 
# h,k,l, Fc-squared, Fo-squared, sigma(Fo-squared) and status flag 
# 
data_I
_shelx_title ' 7 in P2(1)/c' 
_shelx_refln_list_code          4 
_shelx_F_calc_maximum      183.62 
_exptl_crystal_F_000       444.00 
_reflns_d_resolution_high  0.8107 
 
loop_ 
 _symmetry_equiv_pos_as_xyz 
 'x, y, z' 
 '-x, y+1/2, -z+1/2' 
 '-x, -y, -z' 
 'x, -y-1/2, z-1/2' 
 
_cell_length_a     7.3079 
_cell_length_b    10.2150 
_cell_length_c    14.7633 
_cell_angle_alpha  90.000 
_cell_angle_beta  100.058 
_cell_angle_gamma  90.000 
 
_shelx_F_squared_multiplier     1.000 
 
loop_ 
 _refln_index_h 
 _refln_index_k 
 _refln_index_l 
 _refln_F_squared_calc 
 _refln_F_squared_meas 
 _refln_F_squared_sigma 
 _refln_observed_status 
   1   0   0     1529.22     1673.38     18.40 o 
   2   0   0     9397.19     9983.69    102.65 o 
   3   0   0     2113.97     2151.90     22.85 o 
   4   0   0     1282.22     1370.35     13.50 o 
   5   0   0        7.22        6.98      1.59 o 
   6   0   0       50.90       47.72      3.02 o 
   7   0   0        0.91        0.20      2.11 o 
   8   0   0        2.10        1.81      2.87 o 
   1   1   0      811.28      771.76      6.54 o 
   2   1   0    16407.70    16456.36    104.03 o 
   3   1   0       52.90       48.23      0.86 o 
   4   1   0      495.71      539.65      4.87 o 
   5   1   0        0.14        0.27      0.88 o 
   6   1   0       14.61       12.44      1.78 o 
   7   1   0        0.60        1.97      2.64 o 
   8   1   0        0.35        0.61      1.88 o 
   0   2   0        0.25        0.28      0.32 o 
   1   2   0      576.98      556.27      4.84 o 
   2   2   0      220.13      211.98      2.19 o 
   3   2   0       85.74       87.72      1.27 o 
   4   2   0      172.48      176.92      2.19 o 
   5   2   0       51.64       57.08      2.56 o 
   6   2   0        9.73        9.92      2.93 o 
   7   2   0       16.32       18.99      3.92 o 
   8   2   0        0.41        0.00      2.67 o 
   1   3   0        4.61        4.72      0.47 o 
   2   3   0      275.41      243.92      2.50 o 
   3   3   0      255.50      233.19      2.80 o 
   4   3   0        6.59        5.94      0.62 o 
   5   3   0       55.54       63.24      3.36 o 
   6   3   0        9.72        9.56      7.01 o 
   7   3   0        1.57        3.99      3.03 o 
   8   3   0        0.11        0.00      2.97 o 
   0   4   0       69.10       76.03      1.80 o 
   1   4   0      382.67      370.53      3.35 o 
   2   4   0       29.70       29.62      0.91 o 
   3   4   0      283.51      326.33      4.01 o 
   4   4   0      104.65      102.08      1.98 o 
   5   4   0       41.54       50.31      3.84 o 
   6   4   0       29.23       27.13      3.68 o 
   7   4   0        0.49        0.96      2.90 o 
   8   4   0        3.58        1.98      3.73 o 
   1   5   0     1041.87     1093.59      8.46 o 
   2   5   0       31.25       33.73      1.03 o 
   3   5   0      126.87      141.72      2.96 o 
   4   5   0       25.74       23.54      1.46 o 
   5   5   0        1.01        2.58      1.99 o 
   6   5   0        1.07        1.18      1.93 o 
   7   5   0        8.27       11.70      4.29 o 
   8   5   0        6.74        4.42      4.19 o 
   0   6   0       31.99       29.82      1.91 o 
   1   6   0       23.18       25.05      1.27 o 
   2   6   0       36.35       41.93      2.31 o 
   3   6   0        6.17        5.60      0.97 o 
   4   6   0        8.68       13.60      1.63 o 
   5   6   0        4.20        4.50      1.38 o 
   6   6   0        4.48        3.52      2.95 o 
   7   6   0        0.00        0.00      2.66 o 
   1   7   0      164.29      155.86      3.90 o 
   2   7   0        2.22        0.82      1.06 o 
   3   7   0       10.91       10.23      1.79 o 
   4   7   0        9.82       12.97      2.03 o 
   5   7   0        2.11        3.05      1.76 o 
   6   7   0        0.01        0.00      3.36 o 
   7   7   0        0.15        3.56      3.18 o 
   0   8   0       21.78       23.31      2.99 o 
   1   8   0        2.74        2.71      1.27 o 
   2   8   0        0.01        0.00      1.24 o 
   3   8   0        2.78        0.00      1.40 o 
   4   8   0        4.55        3.26      1.92 o 
   5   8   0        0.36        0.00      2.03 o 
   6   8   0        0.18        0.92      4.68 o 
   1   9   0        2.19        3.26      1.46 o 
   2   9   0        6.61        4.86      1.61 o 
   3   9   0       36.70       42.56      5.24 o 
   4   9   0       10.82       14.98      2.86 o 
   5   9   0       12.93       12.87      2.95 o 
   6   9   0        0.32        0.00      4.85 o 
   0  10   0        2.61        2.14      2.42 o 
   1  10   0        2.49        1.70      1.67 o 
   2  10   0        0.01        1.07      1.57 o 
   3  10   0        0.00        0.78      2.28 o 
   4  10   0       10.47        5.29      2.64 o 
   5  10   0        8.75        9.04      3.18 o 
   1  11   0        0.92        1.60      1.81 o 
   2  11   0        0.37        0.71      1.88 o 
   3  11   0        0.29        1.98      2.53 o 
   4  11   0        0.01        0.21      2.97 o 
   0  12   0        3.39        2.15      2.98 o 
   1  12   0        0.28        0.00      1.94 o 
   2  12   0        0.51        2.63      3.10 o 
  -8   1   1        1.61        0.29      1.76 o 
  -7   1   1        2.76        0.36      2.21 o 
  -6   1   1        1.11        0.00      1.75 o 
  -5   1   1       48.59       59.43      2.18 o 
  -4   1   1      561.81      578.65      5.34 o 
  -3   1   1       46.85       57.62      1.59 o 
  -2   1   1    15590.19    15838.08    109.33 o 
  -1   1   1      216.93      245.51      3.08 o 
   0   1   1     4581.56     4369.94     37.57 o 
   1   1   1      219.63      247.63      3.09 o 
   2   1   1      434.91      416.44      3.95 o 
   3   1   1       90.68       93.49      1.54 o 
   4   1   1       13.80       11.58      0.63 o 
   5   1   1       32.97       35.28      1.91 o 
   6   1   1        4.42        4.53      1.55 o 
   7   1   1        0.35        0.00      2.69 o 
   8   1   1        0.16        0.00      1.85 o 
  -8   2   1        2.32        0.00      2.77 o 
  -7   2   1        0.05        5.47      2.67 o 
  -6   2   1       52.55       51.57      4.65 o 
  -5   2   1       45.36       54.65      2.48 o 
  -4   2   1      483.68      531.03      4.79 o 
  -3   2   1        0.00        0.04      0.35 o 
  -2   2   1        0.82        1.08      0.35 o 
  -1   2   1      966.30      813.44      6.86 o 
   0   2   1     4225.70     3681.32     26.91 o 
   1   2   1        5.49        7.41      0.54 o 
   2   2   1       78.98       77.38      1.09 o 
   3   2   1      174.48      207.55      2.34 o 
   4   2   1        4.92        4.63      0.45 o 
   5   2   1       25.63       25.21      1.80 o 
   6   2   1       16.52       20.74      2.73 o 
   7   2   1        0.32        0.00      1.99 o 
   8   2   1        0.08        0.00      2.90 o 
  -8   3   1        4.88        2.34      3.26 o 
  -7   3   1       40.79       49.85      5.47 o 
  -6   3   1        7.79        6.91      2.09 o 
  -5   3   1        2.77        2.38      1.59 o 
  -4   3   1       12.90       16.40      0.91 o 
  -3   3   1      304.60      301.52      3.37 o 
  -2   3   1      146.07      139.46      1.90 o 
  -1   3   1       43.76       46.45      1.06 o 
   0   3   1     1165.65     1138.34      8.12 o 
   1   3   1      689.56      611.17      4.79 o 
   2   3   1      202.84      186.68      2.13 o 
   3   3   1       77.93       80.46      1.44 o 
   4   3   1        7.82        7.23      0.60 o 
   5   3   1      101.28      111.42      3.73 o 
   6   3   1        0.26        0.00      1.58 o 
   7   3   1        1.81        0.00      2.57 o 
   8   3   1        0.06        3.32      2.57 o 
  -8   4   1        0.35        0.00      3.36 o 
  -7   4   1        2.93        5.54      3.20 o 
  -6   4   1        0.05        3.01      2.06 o 
  -5   4   1      147.35      148.74      5.79 o 
  -4   4   1       13.22       12.89      0.92 o 
  -3   4   1      166.54      163.12      2.61 o 
  -2   4   1        8.96       12.47      0.69 o 
  -1   4   1       43.20       55.01      1.09 o 
   0   4   1      271.34      252.32      2.62 o 
   1   4   1      815.14      830.79      6.48 o 
   2   4   1       33.86       27.44      1.17 o 
   3   4   1      210.13      238.53      2.73 o 
   4   4   1       21.55       25.45      1.52 o 
   5   4   1        7.74        5.55      1.41 o 
   6   4   1       11.46       14.29      2.68 o 
   7   4   1        2.06        1.81      3.13 o 
   8   4   1        1.76        0.00      3.40 o 
  -8   5   1        1.10        0.26      3.30 o 
  -7   5   1        0.25        1.25      3.13 o 
  -6   5   1        9.75        7.89      2.60 o 
  -5   5   1        2.55        3.22      2.41 o 
  -4   5   1       21.08       22.43      1.30 o 
  -3   5   1       90.43       99.23      2.04 o 
  -2   5   1       57.31       55.81      1.17 o 
  -1   5   1      155.53      169.27      2.25 o 
   0   5   1       17.17       15.81      0.82 o 
   1   5   1      455.74      504.14      4.53 o 
   2   5   1      236.06      244.14      2.65 o 
   3   5   1        2.90        1.86      0.62 o 
   4   5   1       22.43       20.34      1.26 o 
   5   5   1        0.06        0.00      1.43 o 
   6   5   1        9.33        9.19      2.60 o 
   7   5   1        3.73        8.18      3.59 o 
   8   5   1        3.92        0.00      3.59 o 
  -7   6   1        1.99        0.37      2.88 o 
  -6   6   1        0.06        0.20      2.19 o 
  -5   6   1        7.96        7.48      2.24 o 
  -4   6   1        0.10        0.00      1.23 o 
  -3   6   1       70.58       77.74      2.55 o 
  -2   6   1        3.79        4.18      0.70 o 
  -1   6   1      245.67      275.34      3.57 o 
   0   6   1        6.90        9.68      0.86 o 
   1   6   1        2.74        2.67      0.71 o 
   2   6   1        0.91        0.37      0.66 o 
   3   6   1        0.00        0.00      0.67 o 
   4   6   1        0.60        0.00      0.91 o 
   5   6   1        1.02        1.71      2.06 o 
   6   6   1        2.33        0.68      1.78 o 
   7   6   1        3.13        3.67      2.81 o 
  -7   7   1        0.33        0.00      4.29 o 
  -6   7   1        0.19        0.00      1.73 o 
  -5   7   1       14.10       15.73      5.04 o 
  -4   7   1        0.65        3.22      1.35 o 
  -3   7   1       31.54       25.80      2.14 o 
  -2   7   1       32.63       42.53      3.78 o 
  -1   7   1        6.27        4.95      1.20 o 
   0   7   1        1.59        2.02      1.54 o 
   1   7   1       30.61       26.40      2.00 o 
   2   7   1       12.06       13.36      1.92 o 
   3   7   1       29.55       33.89      2.22 o 
   4   7   1       12.75       12.64      1.92 o 
   5   7   1        0.01        0.69      3.69 o 
   6   7   1        1.22        5.94      3.07 o 
   7   7   1        0.11        5.41      4.29 o 
  -6   8   1        0.30        0.36      2.21 o 
  -5   8   1        9.64        8.75      2.24 o 
  -4   8   1        2.15        0.00      1.95 o 
  -3   8   1       58.14       58.62      3.13 o 
  -2   8   1        0.64        0.00      1.12 o 
  -1   8   1      166.72      164.36      4.31 o 
   0   8   1       34.03       21.04      2.86 o 
   1   8   1      240.70      232.39      7.18 o 
   2   8   1       93.93      102.94      5.03 o 
   3   8   1       65.39       70.88      4.38 o 
   4   8   1        0.64        2.31      2.07 o 
   5   8   1        0.05        4.52      4.62 o 
   6   8   1       31.52       33.27      7.62 o 
  -6   9   1       10.23       14.22      3.23 o 
  -5   9   1       18.02       16.90      4.62 o 
  -4   9   1        7.98       13.07      2.60 o 
  -3   9   1       10.16        7.13      4.32 o 
  -2   9   1       17.29       23.34      3.32 o 
  -1   9   1       15.24       13.46      1.89 o 
   0   9   1        5.20        7.72      1.73 o 
   1   9   1        0.36        0.00      1.38 o 
   2   9   1       94.76       82.77      3.71 o 
   3   9   1       55.70       61.20      3.85 o 
   4   9   1       93.82       94.08     14.52 o 
   5   9   1       38.98       40.88      8.11 o 
   6   9   1        1.83        2.21      5.57 o 
  -5  10   1        0.77        1.58      3.26 o 
  -4  10   1        0.53        0.29      4.50 o 
  -3  10   1        0.79        3.82      2.35 o 
  -2  10   1        3.72        3.71      1.72 o 
  -1  10   1        3.28        2.65      1.61 o 
   0  10   1        6.86       10.43      2.05 o 
   1  10   1        4.80        5.78      1.88 o 
   2  10   1        2.16        0.00      1.56 o 
   3  10   1        0.31        1.79      2.06 o 
   4  10   1        9.03        4.93      2.94 o 
   5  10   1        5.03        7.39      5.67 o 
  -4  11   1        2.35        5.03      2.89 o 
  -3  11   1        1.10        2.13      2.58 o 
  -2  11   1        0.51        0.67      2.43 o 
  -1  11   1        0.01        0.09      1.85 o 
   0  11   1        2.01        1.73      1.87 o 
   1  11   1        0.05        0.78      1.76 o 
   2  11   1        0.35        0.00      1.84 o 
   3  11   1        0.01        1.86      3.26 o 
   4  11   1        0.01        0.34      2.89 o 
  -2  12   1        1.43        6.19      3.25 o 
  -1  12   1        0.23        0.06      2.10 o 
   0  12   1        0.60        2.02      2.22 o 
   1  12   1        0.08        0.04      2.00 o 
   2  12   1        1.00        0.42      2.59 o 
  -8   0   2       35.85       33.56      4.39 o 
  -7   0   2        4.71        5.97      2.44 o 
  -6   0   2      171.91      172.37      6.50 o 
  -4   0   2     3219.25     3596.75     34.63 o 
  -3   0   2     1401.55     1441.80     15.46 o 
  -2   0   2    33716.41    32339.89    283.48 o 
  -1   0   2        0.50        0.76      0.33 o 
   0   0   2      637.47      616.19      8.20 o 
   1   0   2      203.59      147.31      2.15 o 
   2   0   2      285.63      322.52      7.28 o 
   3   0   2      575.91      571.19      8.56 o 
   4   0   2       16.63       16.15      1.45 o 
   5   0   2        3.09        0.10      1.37 o 
   6   0   2       29.11       30.43      4.52 o 
   7   0   2       66.25       58.54      5.47 o 
   8   0   2        4.82        0.40      3.20 o 
  -8   1   2        5.87        5.77      3.45 o 
  -7   1   2        7.66        4.48      2.47 o 
  -6   1   2      200.06      221.89      8.18 o 
  -5   1   2       66.95       74.52      2.14 o 
  -4   1   2     2725.79     2822.99     21.74 o 
  -3   1   2       12.53       12.59      0.63 o 
  -2   1   2       19.69       24.30      1.26 o 
  -1   1   2     1473.48     1349.21      9.93 o 
   0   1   2     4495.23     4227.85     32.75 o 
   1   1   2      893.54      890.80      7.93 o 
   2   1   2       99.79      104.96      1.53 o 
   3   1   2      185.58      191.52      3.19 o 
   4   1   2        0.02        0.32      0.61 o 
   5   1   2       83.29       81.48      3.54 o 
   6   1   2        0.18        2.05      1.37 o 
   7   1   2        6.27        9.40      2.58 o 
   8   1   2        2.78        0.00      1.90 o 
  -8   2   2        9.09        4.75      3.13 o 
  -7   2   2        0.06        0.89      2.21 o 
  -6   2   2      216.20      199.67      8.28 o 
  -5   2   2        5.20        5.80      1.59 o 
  -4   2   2      569.16      581.78      6.26 o 
  -3   2   2      161.05      155.06      1.92 o 
  -2   2   2       22.64       28.10      0.93 o 
  -1   2   2     1606.97     1500.03     12.73 o 
   0   2   2      703.86      637.05      5.51 o 
   1   2   2        7.65        5.02      0.49 o 
   2   2   2       29.00       26.76      0.80 o 
   3   2   2      262.87      253.51      2.86 o 
   4   2   2        6.20        8.16      0.78 o 
   5   2   2       16.96       15.84      1.88 o 
   6   2   2        0.96        0.00      1.29 o 
   7   2   2        3.87        3.44      2.23 o 
   8   2   2        0.41        0.81      2.43 o 
  -8   3   2        7.89       10.62      3.76 o 
  -7   3   2       12.70       16.98      3.79 o 
  -6   3   2       22.82       23.90      3.36 o 
  -5   3   2       37.44       31.59      1.96 o 
  -4   3   2        0.49        0.11      0.50 o 
  -3   3   2        0.22        0.00      0.41 o 
  -2   3   2      594.92      563.28      4.72 o 
  -1   3   2       55.89       55.13      1.27 o 
   0   3   2       51.07       49.94      1.12 o 
   1   3   2        0.61        0.15      0.34 o 
   2   3   2        9.36       13.70      0.73 o 
   3   3   2        1.43        0.92      0.38 o 
   4   3   2      199.72      220.52      3.93 o 
   5   3   2        6.12        4.19      1.40 o 
   6   3   2        1.23        1.13      1.45 o 
   7   3   2        1.27        2.44      3.23 o 
   8   3   2        0.03        0.00      2.61 o 
  -8   4   2        8.49        4.91      3.82 o 
  -7   4   2        0.43        0.00      2.64 o 
  -6   4   2       14.99       17.16      3.33 o 
  -5   4   2       31.90       37.03      4.48 o 
  -4   4   2        0.00        0.00      0.59 o 
  -3   4   2      156.85      156.53      2.39 o 
  -2   4   2        7.28        6.88      0.61 o 
  -1   4   2       67.33       58.39      1.12 o 
   0   4   2       42.42       43.32      1.19 o 
   1   4   2      588.52      589.07      5.03 o 
   2   4   2        0.53        1.34      0.44 o 
   3   4   2      402.81      411.94      4.20 o 
   4   4   2       66.96       66.30      2.34 o 
   5   4   2        7.95        7.46      1.59 o 
   6   4   2       16.99       16.59      2.74 o 
   7   4   2        2.62        3.56      3.56 o 
   8   4   2        0.09        0.00      2.74 o 
  -8   5   2        0.49        2.77      3.89 o 
  -7   5   2        0.21        0.91      2.39 o 
  -6   5   2        2.24        0.69      2.01 o 
  -5   5   2        1.83        0.96      1.68 o 
  -4   5   2       35.18       31.77      3.13 o 
  -3   5   2      126.45      134.79      2.29 o 
  -2   5   2       75.60       75.13      1.53 o 
  -1   5   2      800.62      832.94      6.58 o 
   0   5   2        7.37       11.63      0.79 o 
   1   5   2      328.62      382.09      3.82 o 
   2   5   2       44.65       45.40      1.66 o 
   3   5   2       39.33       37.26      1.29 o 
   4   5   2        5.75        3.25      1.17 o 
   5   5   2       70.83       78.64      4.43 o 
   6   5   2       15.26       13.20      3.46 o 
   7   5   2        3.07        5.84      3.82 o 
  -7   6   2        1.43        1.68      2.59 o 
  -6   6   2        0.88        0.68      2.13 o 
  -5   6   2        4.87        6.11      2.19 o 
  -4   6   2        6.28        3.23      2.56 o 
  -3   6   2       39.49       40.75      1.79 o 
  -2   6   2       14.87       13.52      1.01 o 
  -1   6   2      312.58      347.19      4.14 o 
   0   6   2      330.42      331.67      4.07 o 
   1   6   2        0.07        0.40      0.63 o 
   2   6   2       10.97        7.97      1.07 o 
   3   6   2       71.53       79.07      2.17 o 
   4   6   2        2.57        1.18      1.44 o 
   5   6   2        0.63        0.65      1.41 o 
   6   6   2        2.15        2.15      2.52 o 
   7   6   2        2.48        1.88      3.89 o 
  -7   7   2        0.93        3.73      4.91 o 
  -6   7   2        1.02        0.29      2.24 o 
  -5   7   2       17.36       22.82      5.41 o 
  -4   7   2        0.83        3.40      3.23 o 
  -3   7   2      171.26      172.71      4.76 o 
  -2   7   2        2.31        1.06      0.98 o 
  -1   7   2       89.40       79.10      2.89 o 
   0   7   2       31.29       25.59      1.97 o 
   1   7   2        0.09        0.80      1.09 o 
   2   7   2        5.21        3.54      1.26 o 
   3   7   2        0.69        0.53      1.03 o 
   4   7   2        3.58        2.19      2.24 o 
   5   7   2        0.63        0.79      3.79 o 
   6   7   2        2.31        1.51      2.74 o 
  -6   8   2        0.38        0.00      4.39 o 
  -5   8   2        5.18        3.81      1.70 o 
  -4   8   2        6.02       13.16      3.28 o 
  -3   8   2        7.95        6.56      1.84 o 
  -2   8   2        0.06        0.11      1.16 o 
  -1   8   2        4.97        6.49      1.42 o 
   0   8   2      100.00      105.16      3.68 o 
   1   8   2       41.16       31.81      3.66 o 
   2   8   2       21.91       19.67      2.06 o 
   3   8   2       27.22       29.67      2.83 o 
   4   8   2        1.09        0.00      2.44 o 
   5   8   2        0.00        1.91      4.19 o 
   6   8   2        0.18        4.48      5.37 o 
  -6   9   2        0.05        0.00      2.72 o 
  -5   9   2        8.35        6.54      2.32 o 
  -4   9   2        0.00        0.17      1.85 o 
  -3   9   2        0.01        0.00      1.84 o 
  -2   9   2        0.06        0.00      1.30 o 
  -1   9   2        2.05        3.80      1.52 o 
   0   9   2       63.33       57.76      3.52 o 
   1   9   2       40.66       34.89      3.49 o 
   2   9   2       51.29       60.68      3.41 o 
   3   9   2       30.45       27.27      2.98 o 
   4   9   2        4.52        9.59      4.95 o 
   5   9   2        4.09        4.98      5.28 o 
  -5  10   2        0.16        0.00      2.27 o 
  -4  10   2        0.31        0.30      2.19 o 
  -3  10   2        0.51        0.00      2.03 o 
  -2  10   2        1.64        0.36      1.87 o 
  -1  10   2        5.73        5.25      1.79 o 
   0  10   2        2.88        0.26      1.56 o 
   1  10   2        0.74        2.01      1.87 o 
   2  10   2       55.33       46.84      4.97 o 
   3  10   2       11.60       10.73      3.73 o 
   4  10   2       24.37       17.57      6.36 o 
   5  10   2        2.42        3.96      5.67 o 
  -4  11   2        0.35        0.00      2.36 o 
  -3  11   2        0.37        0.92      2.72 o 
  -2  11   2        0.09        2.52      2.58 o 
  -1  11   2        1.00        1.16      1.76 o 
   0  11   2        0.01        0.00      1.73 o 
   1  11   2        0.07        0.00      1.73 o 
   2  11   2        0.10        0.00      1.84 o 
   3  11   2        2.71        4.51      2.49 o 
   4  11   2        0.89        1.62      5.64 o 
  -2  12   2        1.78        3.11      3.04 o 
  -1  12   2        0.00        0.00      2.04 o 
   0  12   2        0.19        0.00      2.05 o 
   1  12   2        0.18        0.00      2.04 o 
   2  12   2        0.53        3.76      2.68 o 
  -8   1   3        0.00        0.62      1.74 o 
  -7   1   3       22.32       25.09      3.73 o 
  -6   1   3      334.89      357.90     27.13 o 
  -5   1   3        2.31        2.69      1.13 o 
  -4   1   3     1867.28     1951.70     13.13 o 
  -3   1   3      279.16      280.77      2.63 o 
  -2   1   3      318.56      312.17      3.29 o 
  -1   1   3       14.66       20.24      1.04 o 
   0   1   3      280.38      275.59      2.94 o 
   1   1   3     2318.12     2185.57     18.73 o 
   2   1   3      410.53      389.68      3.76 o 
   3   1   3      109.01      102.13      1.94 o 
   4   1   3       23.32       23.16      1.88 o 
   5   1   3       36.52       38.39      2.23 o 
   6   1   3        7.71        8.39      1.56 o 
   7   1   3       11.45       17.46      3.98 o 
   8   1   3        1.41        2.73      2.00 o 
  -8   2   3       49.45       45.53      5.41 o 
  -7   2   3        1.75        1.19      2.24 o 
  -6   2   3      157.63      161.13      7.32 o 
  -5   2   3        7.43        5.83      1.07 o 
  -4   2   3      257.70      258.68      3.15 o 
  -3   2   3       18.10       16.63      0.93 o 
  -2   2   3      703.07      645.72      5.59 o 
  -1   2   3        0.47        0.50      0.33 o 
   0   2   3      951.32      907.31      6.58 o 
   1   2   3      428.70      431.75      5.81 o 
   2   2   3      199.20      204.40      2.55 o 
   3   2   3      105.58      107.64      1.71 o 
   4   2   3       29.02       29.45      1.55 o 
   5   2   3        0.26        0.00      1.16 o 
   6   2   3        5.21        5.02      1.46 o 
   7   2   3        0.80        0.91      2.19 o 
   8   2   3        0.99        0.00      2.48 o 
  -8   3   3       14.32       13.39      3.99 o 
  -7   3   3        1.81        0.76      2.47 o 
  -6   3   3        0.93        1.13      1.76 o 
  -5   3   3        3.59        3.71      1.15 o 
  -4   3   3        7.16        8.26      0.84 o 
  -3   3   3       40.88       39.35      1.34 o 
  -2   3   3      335.92      319.89      3.37 o 
  -1   3   3        1.25        0.00      0.36 o 
   0   3   3      262.36      228.29      2.77 o 
   1   3   3      712.91      682.15      5.78 o 
   2   3   3       20.58       21.35      0.82 o 
   3   3   3       46.46       50.17      1.96 o 
   4   3   3       38.57       41.09      1.95 o 
   5   3   3       13.64       15.19      2.17 o 
   6   3   3        2.24        2.75      1.93 o 
   7   3   3        2.91        0.00      2.15 o 
   8   3   3        6.45        3.57      2.97 o 
  -8   4   3        0.62        2.27      3.36 o 
  -7   4   3       14.25       18.40      4.15 o 
  -6   4   3        6.56        6.45      2.11 o 
  -5   4   3        0.06        0.28      1.11 o 
  -4   4   3        7.23        9.83      0.95 o 
  -3   4   3        2.73        1.54      0.47 o 
  -2   4   3       13.45       11.78      1.02 o 
  -1   4   3      365.51      371.60      4.60 o 
   0   4   3       13.87       20.36      0.92 o 
   1   4   3       51.28       54.39      1.46 o 
   2   4   3      580.94      590.69      5.43 o 
   3   4   3      200.37      194.15      2.66 o 
   4   4   3      126.80      124.98      4.05 o 
   5   4   3        0.08        1.03      1.39 o 
   6   4   3       12.11       11.20      2.04 o 
   7   4   3        8.71       16.02      4.39 o 
   8   4   3        1.10        0.00      2.66 o 
  -8   5   3        0.06        0.00      3.43 o 
  -7   5   3        6.93        6.04      3.31 o 
  -6   5   3        0.01        0.00      1.87 o 
  -5   5   3        6.59        2.44      1.46 o 
  -4   5   3        0.16        0.14      0.77 o 
  -3   5   3      328.19      337.52      4.16 o 
  -2   5   3       45.92       48.65      1.39 o 
  -1   5   3      279.80      309.23      3.43 o 
   0   5   3        2.01        1.70      0.50 o 
   1   5   3       40.66       33.53      1.29 o 
   2   5   3        1.63        1.89      0.66 o 
   3   5   3       24.14       23.41      1.23 o 
   4   5   3       37.51       39.04      3.61 o 
   5   5   3       40.76       44.67      3.08 o 
   6   5   3       17.82       15.39      3.99 o 
   7   5   3        2.67        3.57      2.74 o 
  -7   6   3        3.69        2.93      2.79 o 
  -6   6   3        0.88        0.61      2.22 o 
  -5   6   3      107.98      114.02      5.68 o 
  -4   6   3        1.67        0.00      1.47 o 
  -3   6   3      159.39      166.11      3.76 o 
  -2   6   3        0.51        0.61      0.55 o 
  -1   6   3       53.66       49.72      1.88 o 
   0   6   3       25.93       26.28      1.35 o 
   1   6   3       22.28       23.51      1.50 o 
   2   6   3        4.15        3.87      1.07 o 
   3   6   3        0.07        0.67      0.85 o 
   4   6   3        0.07        2.54      1.60 o 
   5   6   3        3.89        2.14      1.89 o 
   6   6   3        1.20        2.37      3.56 o 
   7   6   3        2.83        2.08      4.02 o 
  -7   7   3        0.13        0.00      2.79 o 
  -6   7   3        0.31        0.00      2.65 o 
  -5   7   3        0.61        0.29      2.02 o 
  -4   7   3       12.77        9.20      4.09 o 
  -3   7   3       40.43       42.59      2.32 o 
  -2   7   3      131.58      130.48      3.38 o 
  -1   7   3       39.02       35.24      2.67 o 
   0   7   3        8.89       10.10      1.50 o 
   1   7   3        5.11        4.62      1.29 o 
   2   7   3       60.12       59.54      2.87 o 
   3   7   3        1.36        0.00      1.47 o 
   4   7   3        1.44        2.29      2.62 o 
   5   7   3        0.16        0.00      1.99 o 
   6   7   3        3.25        3.82      4.06 o 
  -6   8   3        0.62        0.00      3.76 o 
  -5   8   3        0.30        4.09      3.92 o 
  -4   8   3        4.03        5.36      2.42 o 
  -3   8   3       19.50       19.91      2.26 o 
  -2   8   3      193.37      182.48      4.48 o 
  -1   8   3      176.82      169.52      7.17 o 
   0   8   3      288.12      278.23      5.89 o 
   1   8   3      133.42      131.38      4.12 o 
   2   8   3        6.45        6.06      1.57 o 
   3   8   3        3.90        2.77      2.19 o 
   4   8   3       68.01       67.79      9.74 o 
   5   8   3        0.03        0.27      2.60 o 
   6   8   3        7.27       12.53      5.70 o 
  -6   9   3        0.08        3.30      4.91 o 
  -5   9   3        7.14        7.38      2.13 o 
  -4   9   3       17.07       20.81      2.75 o 
  -3   9   3       29.92       28.94      3.05 o 
  -2   9   3        0.17        1.16      1.66 o 
  -1   9   3        8.71        5.52      1.58 o 
   0   9   3      182.80      169.17      4.84 o 
   1   9   3       53.46       56.81      3.25 o 
   2   9   3      201.86      192.71      5.40 o 
   3   9   3       40.33       44.21      6.12 o 
   4   9   3        9.69        7.41      3.30 o 
   5   9   3        0.38        0.00      4.25 o 
  -5  10   3        0.12        2.62      2.37 o 
  -4  10   3        1.98        1.13      2.22 o 
  -3  10   3        0.38        3.64      2.23 o 
  -2  10   3        3.55        2.77      2.07 o 
  -1  10   3        0.24        1.63      1.59 o 
   0  10   3       15.10       14.31      2.63 o 
   1  10   3        0.98        1.75      1.68 o 
   2  10   3        0.00        1.85      2.19 o 
   3  10   3        1.69        2.14      2.95 o 
   4  10   3        9.69        8.54      5.54 o 
  -4  11   3        0.21        2.21      2.71 o 
  -3  11   3        0.04        0.29      2.34 o 
  -2  11   3        8.35        8.61      2.84 o 
  -1  11   3        2.66        0.83      1.84 o 
   0  11   3        6.55        4.96      2.12 o 
   1  11   3        1.98        0.00      2.16 o 
   2  11   3        0.00        0.00      2.25 o 
   3  11   3        0.01        0.00      3.12 o 
  -2  12   3        0.42        0.00      3.23 o 
  -1  12   3        0.38        0.00      2.61 o 
   0  12   3        0.17        0.86      2.51 o 
   1  12   3        0.60        0.00      2.58 o 
   2  12   3        1.17        0.86      3.55 o 
  -9   0   4        0.02        1.91      2.97 o 
  -8   0   4        7.42       10.09      2.77 o 
  -7   0   4       14.53       10.65      2.64 o 
  -6   0   4      155.09      166.53      6.13 o 
  -5   0   4      155.90      163.08      4.78 o 
  -4   0   4      390.03      395.85      5.40 o 
  -3   0   4      380.21      390.81      5.28 o 
  -2   0   4       56.04       47.52      1.47 o 
  -1   0   4     2748.29     2722.42     23.33 o 
   0   0   4     1055.14      840.88      9.80 o 
   1   0   4     4156.16     3889.83     45.15 o 
   2   0   4       17.72       19.19      1.08 o 
   3   0   4        1.01        1.94      1.06 o 
   4   0   4      280.93      284.90     10.45 o 
   5   0   4      282.12      295.51     11.70 o 
   6   0   4       80.38       83.98      4.66 o 
   7   0   4       42.86       45.58      4.18 o 
   8   0   4        0.12        0.00      2.42 o 
  -8   1   4       19.21       16.48      2.45 o 
  -7   1   4       32.64       28.98      2.27 o 
  -6   1   4      153.66      142.54      5.20 o 
  -5   1   4       19.68       21.01      1.27 o 
  -4   1   4       45.03       41.84      1.26 o 
  -3   1   4       28.68       31.20      0.86 o 
  -2   1   4       13.97       12.13      0.64 o 
  -1   1   4        8.69       12.28      0.72 o 
   0   1   4      153.25      134.33      2.72 o 
   1   1   4       78.86       81.06      1.42 o 
   2   1   4        4.64        2.91      0.42 o 
   3   1   4      398.06      387.26      3.71 o 
   4   1   4       73.46       77.79      2.73 o 
   5   1   4       49.51       49.48      2.54 o 
   6   1   4        4.31        3.10      1.64 o 
   7   1   4        5.94        3.72      2.12 o 
   8   1   4        8.23        7.43      2.31 o 
  -8   2   4       51.15       43.29      5.44 o 
  -7   2   4        1.84        2.01      2.37 o 
  -6   2   4       75.08       71.62      4.04 o 
  -5   2   4       34.03       32.70      1.37 o 
  -4   2   4       12.23       14.47      0.81 o 
  -3   2   4        1.94        1.15      0.47 o 
  -2   2   4        2.63        1.88      0.46 o 
  -1   2   4      575.01      522.26      5.05 o 
   0   2   4      112.50      100.07      1.52 o 
   1   2   4       61.81       67.24      1.37 o 
   2   2   4       30.94       25.44      0.97 o 
   3   2   4      169.02      166.65      2.34 o 
   4   2   4        0.83        0.46      1.08 o 
   5   2   4        0.32        0.00      1.18 o 
   6   2   4        3.39        1.31      1.37 o 
   7   2   4        0.28        0.00      1.84 o 
   8   2   4        0.00        2.30      2.77 o 
  -8   3   4        3.05        1.85      3.13 o 
  -7   3   4        0.28        0.00      2.54 o 
  -6   3   4       19.01       19.49      3.33 o 
  -5   3   4        0.03        1.15      0.91 o 
  -4   3   4       11.49       11.03      1.11 o 
  -3   3   4       21.81       25.92      1.11 o 
  -2   3   4       49.26       40.24      1.19 o 
  -1   3   4     1185.82     1220.14      8.52 o 
   0   3   4     1965.35     1988.45     13.72 o 
   1   3   4      488.49      474.02      4.24 o 
   2   3   4      502.44      505.73      4.37 o 
   3   3   4      235.72      251.82      3.10 o 
   4   3   4       13.74       15.04      1.89 o 
   5   3   4       38.59       36.85      2.76 o 
   6   3   4        0.05        0.24      1.37 o 
   7   3   4        0.00        0.42      2.32 o 
   8   3   4        0.55        0.00      2.74 o 
  -8   4   4        0.22        0.00      3.10 o 
  -7   4   4        1.57        8.44      3.40 o 
  -6   4   4        0.70        1.21      1.79 o 
  -5   4   4       14.40       14.42      3.48 o 
  -4   4   4       10.76       13.58      1.28 o 
  -3   4   4        5.51        7.85      0.70 o 
  -2   4   4      102.41       90.59      1.58 o 
  -1   4   4      137.42      126.51      1.74 o 
   0   4   4        0.12        2.42      0.52 o 
   1   4   4     1116.66     1121.08      9.11 o 
   2   4   4      403.17      420.00      4.15 o 
   3   4   4       33.04       31.56      1.22 o 
   4   4   4       11.93        9.48      1.70 o 
   5   4   4       10.79        9.94      1.96 o 
   6   4   4        5.74        5.67      2.66 o 
   7   4   4        0.11        0.93      2.35 o 
  -8   5   4        0.98        0.00      3.26 o 
  -7   5   4        0.26        0.76      2.97 o 
  -6   5   4       10.03        5.99      2.44 o 
  -5   5   4        0.38        0.00      1.25 o 
  -4   5   4       28.25       28.69      1.78 o 
  -3   5   4       89.76       99.05      3.08 o 
  -2   5   4        0.62        0.41      0.67 o 
  -1   5   4      141.46      168.89      2.38 o 
   0   5   4        6.78        3.56      0.62 o 
   1   5   4       20.71       19.28      1.13 o 
   2   5   4       75.07       70.60      2.04 o 
   3   5   4       46.34       47.67      1.66 o 
   4   5   4       17.39       18.77      2.40 o 
   5   5   4        0.32        0.89      1.51 o 
   6   5   4        7.88        5.59      1.97 o 
   7   5   4        2.70        6.96      4.55 o 
  -7   6   4        4.77        5.60      2.90 o 
  -6   6   4        0.24        2.73      2.37 o 
  -5   6   4       12.86        8.01      3.49 o 
  -4   6   4       19.37       19.49      2.43 o 
  -3   6   4       98.73      122.90      4.45 o 
  -2   6   4       13.82       14.54      1.04 o 
  -1   6   4        4.25        6.92      0.95 o 
   0   6   4       14.85       14.47      1.34 o 
   1   6   4       46.99       46.54      2.19 o 
   2   6   4        9.80       11.55      1.39 o 
   3   6   4        1.23        1.50      1.12 o 
   4   6   4       24.02       25.27      2.84 o 
   5   6   4        4.33        3.90      2.50 o 
   6   6   4       17.80       26.01      5.60 o 
  -7   7   4        6.56        0.67      6.13 o 
  -6   7   4        4.05        3.28      2.65 o 
  -5   7   4       65.80       66.52      4.86 o 
  -4   7   4       52.69       60.97      8.31 o 
  -3   7   4       46.12       49.46      6.59 o 
  -2   7   4       33.57       35.60      2.92 o 
  -1   7   4        6.19        4.18      1.39 o 
   0   7   4       42.56       48.67      2.98 o 
   1   7   4        5.93        3.33      1.87 o 
   2   7   4       48.37       49.95      3.38 o 
   3   7   4        6.38        4.92      3.95 o 
   4   7   4        2.86        2.51      1.87 o 
   5   7   4        1.07        0.00      1.90 o 
   6   7   4        0.40        0.00      3.49 o 
  -6   8   4        1.27        3.43      4.88 o 
  -5   8   4        3.10        0.49      3.89 o 
  -4   8   4       25.03       23.08      6.03 o 
  -3   8   4        7.68        8.65      4.65 o 
  -2   8   4      190.24      225.54      6.79 o 
  -1   8   4      114.59      112.25      4.27 o 
   0   8   4       30.12       35.32      2.98 o 
   1   8   4       81.35       88.32      5.86 o 
   2   8   4        9.15        9.73      2.70 o 
   3   8   4        4.42        2.97      2.53 o 
   4   8   4        0.03        1.21      1.99 o 
   5   8   4        7.75        6.25      2.43 o 
  -6   9   4        0.03        0.00      4.71 o 
  -5   9   4        0.00        0.00      4.32 o 
  -4   9   4        1.12        0.00      2.90 o 
  -3   9   4        0.35        0.47      1.77 o 
  -2   9   4       51.48       46.52      5.24 o 
  -1   9   4        9.22        7.46      2.70 o 
   0   9   4       22.35       24.65      4.71 o 
   1   9   4       25.58       27.59      3.06 o 
   2   9   4        7.13        4.30      2.31 o 
   3   9   4        8.12       10.35      3.35 o 
   4   9   4        2.65        3.55      2.22 o 
   5   9   4        0.01        2.54      4.98 o 
  -5  10   4        0.99        1.40      2.21 o 
  -4  10   4        0.02        0.00      2.95 o 
  -3  10   4        0.19        1.11      2.20 o 
  -2  10   4       14.68       11.87      3.96 o 
  -1  10   4        4.69        5.18      2.00 o 
   0  10   4       55.07       47.77      5.58 o 
   1  10   4        2.95        1.30      1.91 o 
   2  10   4        9.46        3.50      2.32 o 
   3  10   4        0.12        0.00      3.03 o 
   4  10   4        0.00        1.21      3.30 o 
  -4  11   4        1.55        3.23      2.98 o 
  -3  11   4        0.51        1.35      2.50 o 
  -2  11   4        1.49        1.78      2.46 o 
  -1  11   4        1.19        0.00      3.58 o 
   0  11   4        0.01        0.51      2.06 o 
   1  11   4        6.91       10.15      2.71 o 
   2  11   4        1.94        2.78      2.52 o 
   3  11   4        0.18        0.00      3.34 o 
  -2  12   4        0.07        1.62      5.56 o 
  -1  12   4        0.42        0.00      2.91 o 
   0  12   4        0.16        1.05      2.55 o 
   1  12   4        0.41        0.00      2.45 o 
  -8   1   5       32.27       30.46      5.42 o 
  -7   1   5        6.38        7.53      2.74 o 
  -6   1   5       80.83       80.12      4.71 o 
  -5   1   5        4.59        3.73      0.75 o 
  -4   1   5       17.39       14.89      0.94 o 
  -3   1   5      506.86      517.39      4.35 o 
  -2   1   5       15.86       13.61      0.74 o 
  -1   1   5     1109.86     1034.11      7.87 o 
   0   1   5       55.53       52.25      1.06 o 
   1   1   5      120.26      121.94      1.72 o 
   2   1   5      214.48      218.13      2.44 o 
   3   1   5      326.85      337.08      3.55 o 
   4   1   5       83.20       87.41      3.46 o 
   5   1   5       31.79       35.95      2.41 o 
   6   1   5        2.44        2.55      1.90 o 
   7   1   5        0.01        0.34      1.92 o 
   8   1   5        0.31        1.25      1.96 o 
  -8   2   5       24.08       15.69      3.89 o 
  -7   2   5        0.78        3.33      2.44 o 
  -6   2   5       16.82       16.55      2.97 o 
  -5   2   5        4.64        4.66      0.76 o 
  -4   2   5       65.05       60.95      1.57 o 
  -3   2   5      114.60      115.97      1.94 o 
  -2   2   5      196.38      215.13      2.99 o 
  -1   2   5      439.33      459.47      3.91 o 
   0   2   5      376.48      386.02      3.95 o 
   1   2   5        1.13        1.23      0.41 o 
   2   2   5      241.88      234.05      3.08 o 
   3   2   5       36.83       29.91      1.08 o 
   4   2   5       28.56       30.12      2.89 o 
   5   2   5       13.24       12.39      1.73 o 
   6   2   5        4.54        4.85      1.62 o 
   7   2   5        0.04        0.42      1.94 o 
  -8   3   5        0.83        0.30      2.93 o 
  -7   3   5        1.05        0.00      2.27 o 
  -6   3   5       20.94       21.56      3.43 o 
  -5   3   5        1.96        0.93      0.84 o 
  -4   3   5        2.92        2.94      0.75 o 
  -3   3   5      118.55      112.14      2.60 o 
  -2   3   5      164.67      174.36      2.37 o 
  -1   3   5      757.67      711.97      5.73 o 
   0   3   5      645.53      683.46      6.02 o 
   1   3   5        1.58        1.61      0.48 o 
   2   3   5      228.07      239.02      3.07 o 
   3   3   5       72.35       79.75      1.86 o 
   4   3   5       19.22       18.07      2.09 o 
   5   3   5       21.46       17.57      2.25 o 
   6   3   5        7.96        6.17      1.77 o 
   7   3   5        1.82        1.83      2.14 o 
  -8   4   5        5.71        7.91      3.73 o 
  -7   4   5        3.97        2.37      2.93 o 
  -6   4   5        0.00        0.00      2.14 o 
  -5   4   5        0.04        0.00      1.03 o 
  -4   4   5       16.68       16.87      1.39 o 
  -3   4   5        7.44        8.62      1.05 o 
  -2   4   5      154.47      140.57      2.12 o 
  -1   4   5      295.11      307.08      3.17 o 
   0   4   5      497.26      491.44      4.66 o 
   1   4   5      110.44      111.37      2.38 o 
   2   4   5       60.04       62.54      1.42 o 
   3   4   5        3.44        2.73      0.69 o 
   4   4   5       29.15       32.03      2.58 o 
   5   4   5        6.51        5.41      1.79 o 
   6   4   5        2.70        3.21      1.88 o 
   7   4   5       11.88       10.68      2.72 o 
  -8   5   5        0.28        0.23      3.49 o 
  -7   5   5        1.52        0.73      2.80 o 
  -6   5   5        0.01        0.00      1.81 o 
  -5   5   5       57.64       63.95      5.14 o 
  -4   5   5       21.56       18.62      1.71 o 
  -3   5   5       11.82       14.01      1.45 o 
  -2   5   5       43.03       45.23      1.61 o 
  -1   5   5       15.97       11.97      0.95 o 
   0   5   5       22.90       19.20      1.13 o 
   1   5   5       30.63       33.44      1.53 o 
   2   5   5        1.91        1.88      0.92 o 
   3   5   5       66.23       64.64      2.62 o 
   4   5   5        4.95        3.48      1.95 o 
   5   5   5       39.58       41.18      6.96 o 
   6   5   5       41.30       51.47      4.76 o 
   7   5   5        4.32        0.76      3.96 o 
  -7   6   5       32.71       41.21      6.10 o 
  -6   6   5       19.48       19.75      3.45 o 
  -5   6   5       52.26       54.54      3.73 o 
  -4   6   5        0.14        0.00      1.46 o 
  -3   6   5        5.73        3.87      1.41 o 
  -2   6   5       49.45       45.43      1.58 o 
  -1   6   5        7.33        9.09      1.43 o 
   0   6   5        0.53        0.00      0.75 o 
   1   6   5        7.70        5.64      1.13 o 
   2   6   5        5.89        4.53      1.16 o 
   3   6   5       17.33       15.37      2.45 o 
   4   6   5       68.09       75.64      4.41 o 
   5   6   5        0.01        0.00      2.14 o 
   6   6   5       13.01        9.96      3.14 o 
  -7   7   5        1.51        0.00      3.23 o 
  -6   7   5       34.37       28.25      3.89 o 
  -5   7   5       17.59       14.33      4.10 o 
  -4   7   5      107.02      110.25      9.73 o 
  -3   7   5       90.09       94.23      8.41 o 
  -2   7   5        0.02        1.81      1.66 o 
  -1   7   5       29.37       35.74      2.48 o 
   0   7   5       27.01       21.80      2.24 o 
   1   7   5        2.52        5.56      2.54 o 
   2   7   5        2.93        2.25      1.87 o 
   3   7   5        1.26        0.89      1.58 o 
   4   7   5        4.96        2.91      2.36 o 
   5   7   5        0.10        0.49      2.46 o 
  -6   8   5        1.99        5.57      5.14 o 
  -5   8   5        0.52        0.00      3.99 o 
  -4   8   5      100.24      107.28     10.12 o 
  -3   8   5       23.76       30.99      2.62 o 
  -2   8   5      108.94      110.96      8.06 o 
  -1   8   5       54.96       66.70      3.51 o 
   0   8   5        5.93        4.10      1.70 o 
   1   8   5        3.24        3.19      2.22 o 
   2   8   5       16.43       13.19      2.06 o 
   3   8   5        1.56        1.26      1.83 o 
   4   8   5        2.03        1.85      2.07 o 
   5   8   5        5.17        0.80      2.96 o 
  -6   9   5        4.04        5.37      5.31 o 
  -5   9   5        2.68        2.51      4.65 o 
  -4   9   5        0.01        2.25      1.81 o 
  -3   9   5        2.04        2.49      1.90 o 
  -2   9   5       53.35       51.98      4.00 o 
  -1   9   5        6.65        8.30      2.08 o 
   0   9   5       75.49       69.73      4.18 o 
   1   9   5        0.00        0.35      2.63 o 
   2   9   5       15.52       20.14      2.90 o 
   3   9   5        3.91        7.05      2.39 o 
   4   9   5        2.02        3.95      3.17 o 
   5   9   5        0.00        0.00      4.81 o 
  -5  10   5        1.69        0.00      2.22 o 
  -4  10   5        0.22        0.75      2.19 o 
  -3  10   5        2.46        2.34      2.14 o 
  -2  10   5       20.57       22.77      5.01 o 
  -1  10   5        0.36        0.74      2.59 o 
   0  10   5       12.33        6.82      2.24 o 
   1  10   5        0.12        0.62      1.93 o 
   2  10   5        2.66        3.46      2.35 o 
   3  10   5        0.42        0.00      2.94 o 
   4  10   5        3.04        4.84      3.86 o 
  -4  11   5        9.51       11.33      3.05 o 
  -3  11   5        1.81        1.52      2.49 o 
  -2  11   5       15.36       16.38      3.23 o 
  -1  11   5        2.12        0.21      2.33 o 
   0  11   5        0.00        0.00      2.09 o 
   1  11   5        0.00        0.12      2.28 o 
   2  11   5        0.39        2.93      2.63 o 
   3  11   5        0.04        0.00      3.40 o 
  -1  12   5        0.35        0.00      2.67 o 
   0  12   5        2.35        0.00      2.84 o 
  -8   0   6        6.97        7.75      2.74 o 
  -7   0   6       21.47       17.61      2.87 o 
  -6   0   6        0.44        0.00      1.38 o 
  -5   0   6       93.19       91.67      2.97 o 
  -4   0   6        0.05        0.00      0.63 o 
  -3   0   6      468.02      449.49      4.90 o 
  -2   0   6       18.07       22.04      1.01 o 
  -1   0   6      807.49      720.71      7.92 o 
   0   0   6        0.07        0.37      0.46 o 
   1   0   6        0.46        0.00      0.60 o 
   2   0   6     1134.27     1251.57     16.62 o 
   3   0   6      364.23      386.58      8.93 o 
   4   0   6      203.93      200.23      9.56 o 
   5   0   6       42.53       42.27      5.80 o 
   6   0   6        5.37        3.44      2.25 o 
   7   0   6        0.12        0.00      2.24 o 
  -8   1   6        2.53        2.36      1.76 o 
  -7   1   6        1.64        0.68      1.31 o 
  -6   1   6        0.99        0.00      1.71 o 
  -5   1   6        0.00        0.10      0.68 o 
  -4   1   6       24.11       25.59      1.04 o 
  -3   1   6       72.30       70.76      1.65 o 
  -2   1   6       44.99       34.74      0.95 o 
  -1   1   6      234.31      243.68      3.11 o 
   0   1   6      548.74      577.58      4.99 o 
   1   1   6      281.08      277.84      3.60 o 
   2   1   6      565.44      587.16      4.92 o 
   3   1   6      130.64      136.77      2.45 o 
   4   1   6        4.38        4.36      1.30 o 
   5   1   6        0.59        1.93      1.36 o 
   6   1   6       15.24        9.93      2.23 o 
   7   1   6        0.25        0.00      2.33 o 
  -8   2   6        1.34        3.04      2.14 o 
  -7   2   6        0.20        3.20      2.60 o 
  -6   2   6        0.02        0.69      1.91 o 
  -5   2   6      113.99      114.58      3.06 o 
  -4   2   6       70.43       75.98      2.11 o 
  -3   2   6      185.64      176.13      2.78 o 
  -2   2   6      322.30      328.37      3.85 o 
  -1   2   6     1151.69     1155.42      8.50 o 
   0   2   6      328.75      327.41      5.51 o 
   1   2   6     1177.93     1201.26      9.35 o 
   2   2   6       33.45       37.03      1.17 o 
   3   2   6       11.54       12.72      1.77 o 
   4   2   6       12.38       14.12      1.73 o 
   5   2   6        0.00        0.08      1.26 o 
   6   2   6        3.19        1.17      1.59 o 
   7   2   6        1.24        1.26      2.05 o 
  -8   3   6        0.68        4.29      3.26 o 
  -7   3   6        0.57        2.34      2.64 o 
  -6   3   6        1.89        3.49      2.21 o 
  -5   3   6       23.25       21.38      1.94 o 
  -4   3   6        9.17       13.13      1.26 o 
  -3   3   6      908.67      944.50     10.38 o 
  -2   3   6      696.75      741.74      6.45 o 
  -1   3   6      153.28      140.30      2.24 o 
   0   3   6       47.43       30.44      1.38 o 
   1   3   6      674.21      678.23      6.87 o 
   2   3   6       82.71       73.27      1.84 o 
   3   3   6       28.24       28.34      1.60 o 
   4   3   6        6.01        6.23      1.67 o 
   5   3   6        4.17        7.26      1.62 o 
   6   3   6        5.55        4.94      1.71 o 
   7   3   6        2.91        3.41      2.30 o 
  -8   4   6        0.12        0.40      3.33 o 
  -7   4   6        1.15        1.65      2.67 o 
  -6   4   6        1.16        0.43      2.14 o 
  -5   4   6       19.87        9.89      7.00 o 
  -4   4   6       28.43       28.74      2.04 o 
  -3   4   6       27.83       28.79      1.78 o 
  -2   4   6       81.14       82.31      3.52 o 
  -1   4   6      516.90      514.39      4.81 o 
   0   4   6      236.31      257.87      3.15 o 
   1   4   6        4.50        3.03      0.60 o 
   2   4   6       71.31       57.01      1.82 o 
   3   4   6       19.89       21.66      1.67 o 
   4   4   6       23.07       25.64      2.57 o 
   5   4   6        8.44        6.42      2.00 o 
   6   4   6        8.75        7.73      2.28 o 
   7   4   6       17.40       24.77      3.80 o 
  -8   5   6        1.31        5.24      3.73 o 
  -7   5   6        0.76        0.00      2.64 o 
  -6   5   6        0.27        2.41      2.74 o 
  -5   5   6        2.51        0.54      1.50 o 
  -4   5   6        0.27        0.00      1.29 o 
  -3   5   6       12.91       13.82      1.88 o 
  -2   5   6       11.35       11.81      0.83 o 
  -1   5   6        0.83        0.71      0.52 o 
   0   5   6       53.96       52.68      1.70 o 
   1   5   6        0.06        0.00      0.63 o 
   2   5   6        5.02        3.21      0.82 o 
   3   5   6       10.28       10.55      1.64 o 
   4   5   6       63.34       66.05      4.67 o 
   5   5   6       23.95       23.96      3.54 o 
   6   5   6       49.92       51.18      6.79 o 
   7   5   6        0.43        4.32      4.78 o 
  -7   6   6        0.02        1.38      3.23 o 
  -6   6   6        0.59        2.26      2.25 o 
  -5   6   6        1.57        1.58      1.76 o 
  -4   6   6       13.38       14.57      2.32 o 
  -3   6   6        0.85        0.00      1.30 o 
  -2   6   6       15.59       16.94      1.31 o 
  -1   6   6        2.65        6.34      1.19 o 
   0   6   6        0.06        0.85      0.90 o 
   1   6   6       16.86       14.12      1.60 o 
   2   6   6       42.83       41.40      2.41 o 
   3   6   6       24.39       18.00      2.59 o 
   4   6   6       94.98      116.02      8.26 o 
   5   6   6        3.22        3.39      2.54 o 
   6   6   6        1.66        1.52      2.82 o 
  -7   7   6        7.72       11.57      4.39 o 
  -6   7   6       32.17       33.27      4.18 o 
  -5   7   6       15.72       14.95      3.91 o 
  -4   7   6        5.90        2.63      2.15 o 
  -3   7   6       23.44       21.23      4.75 o 
  -2   7   6       39.68       46.46      3.05 o 
  -1   7   6        0.81        0.00      1.03 o 
   0   7   6       66.39       63.48      2.94 o 
   1   7   6        0.59        0.90      1.27 o 
   2   7   6       43.07       42.43      2.91 o 
   3   7   6        9.36        9.92      2.24 o 
   4   7   6        3.24        2.23      2.85 o 
   5   7   6        3.58        8.06      2.97 o 
   6   7   6        0.65        0.00      4.58 o 
  -6   8   6        9.77       12.53      5.37 o 
  -5   8   6        0.32        0.40      3.89 o 
  -4   8   6       59.20       68.12      8.61 o 
  -3   8   6       33.34       34.09      2.74 o 
  -2   8   6       21.12       22.32      5.82 o 
  -1   8   6       23.44       25.18      4.00 o 
   0   8   6        0.00        0.63      1.31 o 
   1   8   6       21.63       23.82      2.35 o 
   2   8   6        0.98        0.44      1.49 o 
   3   8   6       12.56       13.85      2.74 o 
   4   8   6        1.02        0.00      2.09 o 
   5   8   6        1.12        3.03      3.82 o 
  -6   9   6        0.57        0.00      4.65 o 
  -5   9   6        0.00        1.48      4.68 o 
  -4   9   6        3.78        5.21      3.23 o 
  -3   9   6        0.07        1.11      1.73 o 
  -2   9   6        0.05        0.00      1.73 o 
  -1   9   6        2.71        2.33      1.58 o 
   0   9   6        0.26        0.10      1.49 o 
   1   9   6        4.18        0.75      1.75 o 
   2   9   6        0.17        0.17      1.63 o 
   3   9   6        0.12        2.70      2.19 o 
   4   9   6        0.25        0.84      3.30 o 
  -5  10   6        0.14        0.00      2.82 o 
  -4  10   6       11.06       13.64      2.96 o 
  -3  10   6        1.71        4.25      2.35 o 
  -2  10   6       15.13       18.81      3.22 o 
  -1  10   6        1.07        1.54      2.33 o 
   0  10   6        0.60        0.00      1.65 o 
   1  10   6        4.13        3.47      1.92 o 
   2  10   6        0.14        0.28      1.91 o 
   3  10   6        0.31        0.00      2.90 o 
   4  10   6        0.04        1.88      4.76 o 
  -3  11   6        0.36        3.97      2.60 o 
  -2  11   6        0.97        3.51      2.67 o 
  -1  11   6        1.79        6.95      2.87 o 
   0  11   6        7.37        7.44      2.54 o 
   1  11   6        0.13        0.00      1.86 o 
   2  11   6        0.86        0.00      2.40 o 
  -8   1   7        4.47        5.18      2.84 o 
  -7   1   7       14.43       12.12      1.95 o 
  -6   1   7        0.47        1.68      1.07 o 
  -5   1   7       64.43       67.21      2.33 o 
  -4   1   7        0.03        0.09      0.64 o 
  -3   1   7        3.98        3.63      0.53 o 
  -2   1   7       81.38       92.80      1.56 o 
  -1   1   7      336.66      324.98      3.48 o 
   0   1   7     1164.57     1257.53     10.12 o 
   1   1   7      705.10      716.40      7.24 o 
   2   1   7       69.98       92.58      2.09 o 
   3   1   7       66.79       61.14      2.47 o 
   4   1   7        0.25        2.15      1.47 o 
   5   1   7        5.37        2.78      1.65 o 
   6   1   7        4.20        2.08      2.05 o 
   7   1   7        0.34        0.00      1.78 o 
  -8   2   7        0.61        1.65      1.61 o 
  -7   2   7        3.42        4.02      2.41 o 
  -6   2   7       20.10       15.07      2.90 o 
  -5   2   7       37.29       36.29      2.38 o 
  -4   2   7       55.20       56.41      1.78 o 
  -3   2   7       14.54       11.59      1.01 o 
  -2   2   7      188.79      170.64      2.12 o 
  -1   2   7        5.33        4.84      0.55 o 
   0   2   7      547.25      569.85      4.75 o 
   1   2   7        1.22        0.49      0.44 o 
   2   2   7       51.61       53.82      1.77 o 
   3   2   7       31.97       35.87      1.88 o 
   4   2   7       23.39       25.02      2.20 o 
   5   2   7        5.07        4.11      1.73 o 
   6   2   7        1.84        0.00      1.61 o 
   7   2   7        0.94        4.42      2.48 o 
  -8   3   7        4.88        3.20      3.23 o 
  -7   3   7        0.04        1.48      2.74 o 
  -6   3   7        0.07        2.87      2.34 o 
  -5   3   7       23.38       23.62      1.86 o 
  -4   3   7       70.63       73.64      2.58 o 
  -3   3   7       34.40       28.39      1.91 o 
  -2   3   7      352.10      375.84      4.17 o 
  -1   3   7       42.69       46.11      1.22 o 
   0   3   7       20.84       30.93      1.75 o 
   1   3   7        3.79        3.81      0.70 o 
   2   3   7       46.24       48.28      1.66 o 
   3   3   7        5.30        4.83      1.08 o 
   4   3   7       17.72       17.31      1.97 o 
   5   3   7        1.30        2.03      1.51 o 
   6   3   7       37.44       35.46      3.02 o 
   7   3   7        0.20        0.26      2.23 o 
  -8   4   7        0.69        2.34      3.36 o 
  -7   4   7        0.27        0.00      2.41 o 
  -6   4   7        1.13        0.00      2.18 o 
  -5   4   7        2.96        1.72      1.43 o 
  -4   4   7        4.87        5.00      1.44 o 
  -3   4   7       15.72       16.61      1.56 o 
  -2   4   7       22.04       20.63      1.05 o 
  -1   4   7        2.22        2.31      0.63 o 
   0   4   7        1.26        0.00      0.56 o 
   1   4   7       54.69       58.26      1.86 o 
   2   4   7       18.09       19.31      1.41 o 
   3   4   7       12.79       13.31      1.94 o 
   4   4   7       11.29       11.46      7.34 o 
   5   4   7       17.77       19.08      2.73 o 
   6   4   7        0.06        0.00      2.06 o 
   7   4   7        5.90       10.20      3.70 o 
  -8   5   7        0.74        0.00      3.40 o 
  -7   5   7        1.14        0.00      2.80 o 
  -6   5   7       10.03       15.30      3.66 o 
  -5   5   7        1.28        0.20      1.73 o 
  -4   5   7        2.49        4.03      1.69 o 
  -3   5   7        0.15        0.26      1.45 o 
  -2   5   7        1.07        2.03      0.76 o 
  -1   5   7       19.87       24.64      1.40 o 
   0   5   7      280.14      271.34      5.99 o 
   1   5   7       25.43       22.11      2.03 o 
   2   5   7        3.98        2.45      1.00 o 
   3   5   7      203.31      205.58      5.95 o 
   4   5   7       82.46       92.38      5.62 o 
   5   5   7       44.39       54.29      8.75 o 
   6   5   7        3.82        5.92      4.11 o 
  -7   6   7       12.41        8.90      4.22 o 
  -6   6   7        1.28        0.00      2.47 o 
  -5   6   7        0.74        1.63      2.13 o 
  -4   6   7        6.14        6.66      3.03 o 
  -3   6   7        3.78        3.88      1.85 o 
  -2   6   7       21.53       22.42      1.73 o 
  -1   6   7       27.56       25.99      1.85 o 
   0   6   7       32.93       39.89      2.38 o 
   1   6   7      178.42      188.22      5.58 o 
   2   6   7      276.69      282.49      7.02 o 
   3   6   7       28.02       27.12      3.60 o 
   4   6   7       36.85       36.13      4.93 o 
   5   6   7        2.68        0.00      2.60 o 
   6   6   7        0.09        2.67      4.55 o 
  -7   7   7        0.69        2.67      3.96 o 
  -6   7   7       17.78       26.12      3.84 o 
  -5   7   7       19.29       14.80      4.20 o 
  -4   7   7        0.66        0.00      3.46 o 
  -3   7   7        1.03        1.58      1.19 o 
  -2   7   7        0.03        0.69      2.92 o 
  -1   7   7       36.65       47.81      2.56 o 
   0   7   7       65.76       61.55      2.99 o 
   1   7   7        9.07       11.74      1.85 o 
   2   7   7       37.27       33.93      2.74 o 
   3   7   7        7.52        4.88      2.45 o 
   4   7   7        1.90        3.48      2.62 o 
   5   7   7        2.53        1.06      4.29 o 
  -6   8   7       10.77       10.09      5.70 o 
  -5   8   7        0.01        3.49      4.35 o 
  -4   8   7        7.10        3.63      3.76 o 
  -3   8   7        1.25        0.91      1.60 o 
  -2   8   7        2.71        0.00      1.70 o 
  -1   8   7        0.00        0.00      1.35 o 
   0   8   7        0.11        0.00      1.29 o 
   1   8   7        4.90        4.15      1.70 o 
   2   8   7        2.69        0.17      1.57 o 
   3   8   7       15.02       12.78      2.75 o 
   4   8   7        0.92        0.96      2.54 o 
   5   8   7        6.41        9.96      5.01 o 
  -5   9   7        0.05        4.48      4.81 o 
  -4   9   7        3.67        2.74      1.90 o 
  -3   9   7        1.15        4.00      2.07 o 
  -2   9   7        5.30        6.66      2.27 o 
  -1   9   7       31.01       34.23      4.99 o 
   0   9   7        9.03        8.06      2.54 o 
   1   9   7       19.28       20.69      2.54 o 
   2   9   7       11.08       12.82      2.33 o 
   3   9   7        0.01        0.00      2.20 o 
   4   9   7        1.19        3.63      4.65 o 
  -4  10   7        3.02        3.25      2.51 o 
  -3  10   7        3.90        2.61      2.37 o 
  -2  10   7        3.88        3.05      2.13 o 
  -1  10   7        0.16        0.00      2.11 o 
   0  10   7        0.03        0.34      1.78 o 
   1  10   7        0.11        0.00      1.89 o 
   2  10   7        0.92        0.35      2.29 o 
   3  10   7        0.57        0.21      3.14 o 
  -3  11   7        0.06        0.00      2.44 o 
  -2  11   7        1.48        0.00      2.34 o 
  -1  11   7        0.16        0.00      5.60 o 
   0  11   7        1.06        7.42      2.55 o 
   1  11   7        0.00        1.51      2.69 o 
   2  11   7        0.21        2.60      2.78 o 
  -8   0   8        0.09        0.00      2.41 o 
  -7   0   8        0.33        0.56      2.08 o 
  -6   0   8        4.89        2.14      1.62 o 
  -5   0   8        1.18        1.85      1.23 o 
  -4   0   8       14.71       14.94      1.67 o 
  -3   0   8        0.09        0.63      0.71 o 
  -2   0   8       89.00      101.92      2.42 o 
  -1   0   8       89.52       76.70      2.13 o 
   0   0   8      241.08      298.81      4.62 o 
   1   0   8       79.03       71.36      2.57 o 
   2   0   8       13.36       14.50      2.07 o 
   3   0   8       42.60       55.26      5.60 o 
   4   0   8       64.68       66.17      6.59 o 
   5   0   8        2.85        0.00      1.92 o 
   6   0   8        3.99        4.28      2.53 o 
   7   0   8        0.52        0.00      2.90 o 
  -8   1   8        4.90        6.59      2.01 o 
  -7   1   8        1.14        0.17      1.44 o 
  -6   1   8       15.48       16.90      1.63 o 
  -5   1   8       45.05       47.67      1.89 o 
  -4   1   8        1.13        0.70      0.62 o 
  -3   1   8      130.45      134.83      2.77 o 
  -2   1   8      312.94      331.11      3.93 o 
  -1   1   8       26.36       27.56      1.15 o 
   0   1   8      142.52      163.92      2.41 o 
   1   1   8        3.04        5.26      0.70 o 
   2   1   8        1.87        2.73      0.68 o 
   3   1   8        0.10        0.61      1.29 o 
   4   1   8        1.88        3.01      1.65 o 
   5   1   8        0.64        0.00      1.66 o 
   6   1   8        0.14        0.00      1.88 o 
   7   1   8        0.43        0.00      1.96 o 
  -8   2   8        0.16        0.66      1.63 o 
  -7   2   8       46.75       39.83      4.45 o 
  -6   2   8       18.27       17.90      3.17 o 
  -5   2   8       25.19       20.74      3.10 o 
  -4   2   8      198.71      215.05      6.37 o 
  -3   2   8      358.81      369.19      5.98 o 
  -2   2   8      363.37      365.49      4.16 o 
  -1   2   8      497.78      506.13      4.71 o 
   0   2   8        0.72        0.00      0.46 o 
   1   2   8       23.88       21.22      0.99 o 
   2   2   8        0.08        1.47      0.62 o 
   3   2   8        2.36        2.40      1.17 o 
   4   2   8       92.36       98.60      5.37 o 
   5   2   8        0.28        0.90      1.57 o 
   6   2   8        6.95        2.66      2.30 o 
   7   2   8        0.01        0.00      2.25 o 
  -8   3   8        1.24        5.67      3.33 o 
  -7   3   8        3.81        3.73      2.77 o 
  -6   3   8        2.44        1.25      2.18 o 
  -5   3   8      170.11      172.96      7.58 o 
  -4   3   8        3.64        2.46      1.29 o 
  -3   3   8       33.95       39.05      2.66 o 
  -2   3   8       48.51       41.00      1.49 o 
  -1   3   8       34.98       35.60      1.40 o 
   0   3   8        7.63        8.92      1.01 o 
   1   3   8        5.62        4.87      0.71 o 
   2   3   8        2.12        0.72      0.67 o 
   3   3   8        6.67        4.44      2.33 o 
   4   3   8       29.04       29.61      2.98 o 
   5   3   8        2.71        1.15      1.84 o 
   6   3   8       43.39       44.46      6.31 o 
  -8   4   8        0.13        0.00      3.17 o 
  -7   4   8        8.23        7.22      3.49 o 
  -6   4   8        0.03        0.00      2.08 o 
  -5   4   8        0.01        0.00      1.91 o 
  -4   4   8        9.67        8.21      3.05 o 
  -3   4   8       33.38       31.82      2.51 o 
  -2   4   8        3.36        1.31      0.81 o 
  -1   4   8        0.49        0.83      0.68 o 
   0   4   8       32.99       33.07      1.43 o 
   1   4   8        0.46        0.00      0.81 o 
   2   4   8        0.03        0.00      0.86 o 
   3   4   8       33.25       27.10      3.36 o 
   4   4   8        2.23        0.00      1.72 o 
   5   4   8       54.88       54.12      4.13 o 
   6   4   8       23.50       18.50      3.14 o 
  -7   5   8        0.02        0.89      3.10 o 
  -6   5   8        1.99        6.17      3.20 o 
  -5   5   8        0.80        1.05      1.74 o 
  -4   5   8        0.12        0.09      1.37 o 
  -3   5   8        1.05        2.28      1.36 o 
  -2   5   8       10.80       13.38      1.24 o 
  -1   5   8        1.14        0.70      0.91 o 
   0   5   8        4.34        3.21      1.11 o 
   1   5   8       17.39       13.92      1.98 o 
   2   5   8       34.90       39.31      3.36 o 
   3   5   8       93.95       83.64      6.30 o 
   4   5   8       36.08       33.96      4.09 o 
   5   5   8        5.61        7.99      2.43 o 
   6   5   8        0.52        0.61      2.70 o 
  -7   6   8        0.45        2.04      3.53 o 
  -6   6   8        3.37        5.80      3.46 o 
  -5   6   8        0.22        1.18      2.59 o 
  -4   6   8       29.51       27.04      7.11 o 
  -3   6   8        1.85        4.93      2.97 o 
  -2   6   8       43.21       41.00      3.23 o 
  -1   6   8       45.26       44.10      2.67 o 
   0   6   8       80.30       87.10      3.81 o 
   1   6   8      132.48      128.69      4.61 o 
   2   6   8      219.41      212.30      6.69 o 
   3   6   8        9.29       11.27      2.85 o 
   4   6   8        1.91        0.00      2.33 o 
   5   6   8        2.15        0.07      4.39 o 
   6   6   8        2.50        1.79      2.95 o 
  -6   7   8        6.96        6.33      3.73 o 
  -5   7   8        4.21        3.27      3.43 o 
  -4   7   8        0.02        2.14      3.53 o 
  -3   7   8        4.10        2.10      1.78 o 
  -2   7   8       53.31       59.43      3.82 o 
  -1   7   8       36.80       37.89      3.20 o 
   0   7   8      127.61      135.73      4.29 o 
   1   7   8       31.56       30.80      2.62 o 
   2   7   8        0.85        0.62      1.72 o 
   3   7   8        2.19        2.32      2.69 o 
   4   7   8        6.39        1.45      2.57 o 
   5   7   8        0.01        0.00      3.76 o 
  -6   8   8        4.49       14.31      5.87 o 
  -5   8   8        0.05        0.00      4.09 o 
  -4   8   8       17.20       19.17      2.08 o 
  -3   8   8        2.93        2.91      1.85 o 
  -2   8   8       27.98       33.88      3.34 o 
  -1   8   8       25.11       28.11      2.73 o 
   0   8   8       10.95       12.90      1.90 o 
   1   8   8        1.58        0.00      1.98 o 
   2   8   8        0.22        0.00      1.72 o 
   3   8   8        9.02        7.05      2.92 o 
   4   8   8        0.03        2.34      3.76 o 
  -5   9   8        0.10        1.91      5.18 o 
  -4   9   8        1.70        3.18      1.99 o 
  -3   9   8        0.52        1.72      2.08 o 
  -2   9   8        0.11        0.52      2.18 o 
  -1   9   8        4.36        8.15      2.56 o 
   0   9   8        1.44        2.04      1.61 o 
   1   9   8        0.79        2.05      1.72 o 
   2   9   8        0.72        0.88      1.86 o 
   3   9   8        0.02        0.00      4.25 o 
   4   9   8        1.91        2.34      4.68 o 
  -4  10   8        4.95        5.61      5.41 o 
  -3  10   8        4.37        8.60      2.76 o 
  -2  10   8        1.25        4.36      2.55 o 
  -1  10   8        0.66        3.52      2.38 o 
   0  10   8        0.33        1.49      2.05 o 
   1  10   8        1.93        5.04      2.15 o 
   2  10   8        1.91        5.37      2.67 o 
   3  10   8        0.01        0.00      4.22 o 
  -2  11   8       10.30       10.02      3.28 o 
  -1  11   8        0.06        0.00      2.65 o 
   0  11   8        5.36        6.32      3.23 o 
   1  11   8        6.98       11.42      3.15 o 
  -8   1   9        0.03        0.53      1.80 o 
  -7   1   9        1.91        3.61      1.53 o 
  -6   1   9        0.15        0.95      1.16 o 
  -5   1   9        4.83        2.53      1.15 o 
  -4   1   9       47.39       54.96      2.73 o 
  -3   1   9       80.29       76.74      2.05 o 
  -2   1   9      211.20      222.73      3.20 o 
  -1   1   9      240.14      237.42      3.99 o 
   0   1   9        1.67        1.70      0.63 o 
   1   1   9        2.06        2.39      0.70 o 
   2   1   9       76.00       75.62      2.12 o 
   3   1   9       29.88       31.98      4.03 o 
   4   1   9       20.16       20.42      2.51 o 
   5   1   9        0.06        0.00      1.86 o 
   6   1   9        2.67        3.02      2.47 o 
  -8   2   9        1.09        1.24      1.72 o 
  -7   2   9        4.40        2.21      2.44 o 
  -6   2   9        0.27        1.06      2.14 o 
  -5   2   9        1.76        0.00      1.68 o 
  -4   2   9      110.04      109.66      2.91 o 
  -3   2   9       33.71       38.80      1.75 o 
  -2   2   9       46.12       52.67      3.04 o 
  -1   2   9       38.90       39.05      1.36 o 
   0   2   9       91.09       98.40      2.21 o 
   1   2   9       31.18       25.99      1.28 o 
   2   2   9       80.14       83.00      2.77 o 
   3   2   9       17.05       16.59      2.80 o 
   4   2   9       45.64       51.70      4.53 o 
   5   2   9       21.36       25.43      9.00 o 
   6   2   9        0.68        1.99      3.23 o 
  -8   3   9        0.31        2.70      3.23 o 
  -7   3   9        0.22        0.33      2.41 o 
  -6   3   9       17.37       17.21      3.43 o 
  -5   3   9        5.31        5.70      2.31 o 
  -4   3   9       38.31       34.70      3.15 o 
  -3   3   9        6.79        8.95      1.33 o 
  -2   3   9       27.70       25.73      1.54 o 
  -1   3   9       52.88       57.35      1.81 o 
   0   3   9       22.03       32.35      1.33 o 
   1   3   9       52.84       47.46      2.00 o 
   2   3   9      147.38      146.77      3.31 o 
   3   3   9       22.76       23.42      3.63 o 
   4   3   9      155.05      162.01      5.72 o 
   5   3   9        0.17        0.00      1.89 o 
   6   3   9       18.36       13.54      6.12 o 
  -7   4   9        3.37        0.53      2.87 o 
  -6   4   9        4.48        6.82      3.03 o 
  -5   4   9        0.29        3.26      2.34 o 
  -4   4   9       10.39        5.55      3.18 o 
  -3   4   9        3.36        2.95      0.94 o 
  -2   4   9        7.15        6.61      1.17 o 
  -1   4   9       64.25       77.61      2.41 o 
   0   4   9        8.74        9.06      1.25 o 
   1   4   9        6.11        8.30      1.78 o 
   2   4   9       23.76       26.28      2.21 o 
   3   4   9        4.32        6.57      1.95 o 
   4   4   9       28.07       35.10      3.39 o 
   5   4   9        0.30        0.00      1.88 o 
   6   4   9       26.21       26.43      4.40 o 
  -7   5   9        0.45        0.00      3.07 o 
  -6   5   9        0.36        0.00      2.70 o 
  -5   5   9        0.16        0.00      2.31 o 
  -4   5   9       22.79       32.90      2.93 o 
  -3   5   9       40.55       42.01      2.10 o 
  -2   5   9       63.89       67.81      2.38 o 
  -1   5   9       12.06       12.27      1.70 o 
   0   5   9       56.25       55.97      3.87 o 
   1   5   9      175.43      184.87      5.53 o 
   2   5   9       12.56       13.21      3.41 o 
   3   5   9       42.24       37.26      4.17 o 
   4   5   9        0.64        0.00      2.41 o 
   5   5   9        3.78        3.39      2.32 o 
   6   5   9        1.21        3.11      3.09 o 
  -7   6   9        0.03        0.00      3.30 o 
  -6   6   9        0.79        0.00      3.20 o 
  -5   6   9        5.44        5.98      2.23 o 
  -4   6   9       23.85       31.14      9.13 o 
  -3   6   9       20.37       26.92      2.01 o 
  -2   6   9       15.10       18.91      2.28 o 
  -1   6   9      261.81      248.63      6.19 o 
   0   6   9      123.99      123.63      4.58 o 
   1   6   9      108.09      103.66      8.82 o 
   2   6   9        9.50        9.34      2.87 o 
   3   6   9        0.19        1.39      2.85 o 
   4   6   9        0.21        0.00      2.23 o 
   5   6   9        0.93        2.78      2.84 o 
  -6   7   9        2.30        1.62      3.43 o 
  -5   7   9        3.44        1.87      2.42 o 
  -4   7   9        3.35        0.00      3.46 o 
  -3   7   9       69.13       64.80      3.61 o 
  -2   7   9      146.98      160.72      5.82 o 
  -1   7   9       24.90       25.20      2.50 o 
   0   7   9       93.60       85.75      4.22 o 
   1   7   9       40.95       33.71      3.14 o 
   2   7   9        4.32        5.51      2.36 o 
   3   7   9       24.85       28.23      4.17 o 
   4   7   9        6.86        5.70      4.02 o 
   5   7   9        0.29        0.00      4.15 o 
  -5   8   9        0.49        0.00      4.06 o 
  -4   8   9       13.92       12.28      2.10 o 
  -3   8   9        1.15        0.32      1.90 o 
  -2   8   9        1.93        1.16      3.21 o 
  -1   8   9        0.35        0.00      1.57 o 
   0   8   9       27.58       25.13      3.28 o 
   1   8   9        2.71        1.62      1.84 o 
   2   8   9       15.29       11.11      3.11 o 
   3   8   9       10.26        7.55      3.22 o 
   4   8   9        0.22        0.56      4.29 o 
  -5   9   9        1.80       12.83      6.07 o 
  -4   9   9        0.53        0.00      1.92 o 
  -3   9   9       11.74       12.68      2.77 o 
  -2   9   9        0.04        0.00      2.07 o 
  -1   9   9        2.57        2.99      2.42 o 
   0   9   9        0.72        0.00      1.84 o 
   1   9   9        0.56        2.19      2.21 o 
   2   9   9        1.07        3.32      2.36 o 
   3   9   9        1.30        0.36      4.48 o 
  -3  10   9        1.98        0.00      2.26 o 
  -2  10   9        0.04        0.00      2.21 o 
  -1  10   9        1.43        2.75      6.35 o 
   0  10   9        0.12        1.86      2.28 o 
   1  10   9        2.10        0.00      2.41 o 
   2  10   9        0.25        0.00      2.95 o 
  -8   0  10        0.18        0.99      2.60 o 
  -7   0  10        6.52        7.19      2.51 o 
  -6   0  10        0.01        0.59      1.85 o 
  -5   0  10       20.77       29.97      3.13 o 
  -4   0  10       12.90       11.62      1.87 o 
  -3   0  10      101.32      120.74      5.51 o 
  -2   0  10        4.59        3.53      1.13 o 
  -1   0  10       49.07       43.58      5.11 o 
   0   0  10       45.56       39.37      2.22 o 
   1   0  10      416.70      382.44      7.53 o 
   2   0  10      169.88      188.69      9.26 o 
   3   0  10        0.04        0.50      1.95 o 
   4   0  10        0.08        0.00      1.93 o 
   5   0  10        2.47        0.18      2.36 o 
   6   0  10        2.47        1.00      2.75 o 
  -8   1  10        2.97        0.79      1.86 o 
  -7   1  10        1.84        2.03      1.59 o 
  -6   1  10        0.21        0.51      1.27 o 
  -5   1  10        3.35        2.11      1.25 o 
  -4   1  10        9.74       11.10      1.43 o 
  -3   1  10        0.80        1.65      1.68 o 
  -2   1  10        1.26        1.15      0.77 o 
  -1   1  10       82.65       71.36      2.04 o 
   0   1  10        9.55        8.28      0.97 o 
   1   1  10        1.86        1.84      0.87 o 
   2   1  10        4.98        2.77      1.28 o 
   3   1  10        0.38        0.00      1.88 o 
   4   1  10        0.28        0.81      2.27 o 
   5   1  10        4.31        7.49      4.10 o 
   6   1  10        0.55        1.22      2.36 o 
  -8   2  10        1.60        1.19      2.82 o 
  -7   2  10        1.97        1.22      1.93 o 
  -6   2  10       35.35       34.20      2.23 o 
  -5   2  10       20.63       18.87      1.76 o 
  -4   2  10       25.01       20.63      1.80 o 
  -3   2  10       13.44       16.93      1.48 o 
  -2   2  10        5.42        5.66      1.76 o 
  -1   2  10       31.69       25.95      1.48 o 
   0   2  10      231.45      220.29      3.78 o 
   1   2  10       38.44       44.81      2.23 o 
   2   2  10      436.29      462.10      7.88 o 
   3   2  10        3.12        3.48      2.10 o 
   4   2  10        5.95        2.61      2.58 o 
   5   2  10        0.56        1.79      2.57 o 
   6   2  10        3.50        4.22      3.37 o 
  -7   3  10       15.07        8.34      3.17 o 
  -6   3  10       10.37       12.40      3.33 o 
  -5   3  10       12.90       14.24      3.13 o 
  -4   3  10        0.06        0.00      0.97 o 
  -3   3  10        0.41        0.63      0.97 o 
  -2   3  10        3.73        5.76      1.31 o 
  -1   3  10        0.00        0.24      0.78 o 
   0   3  10       67.05       71.06      2.27 o 
   1   3  10       18.33       12.63      1.54 o 
   2   3  10      179.97      193.82      4.94 o 
   3   3  10        0.28        1.21      1.99 o 
   4   3  10      133.84      148.70      5.90 o 
   5   3  10       16.54       14.40      4.75 o 
   6   3  10        0.53        0.37      3.36 o 
  -7   4  10        2.00        1.48      3.00 o 
  -6   4  10        0.22        3.66      2.84 o 
  -5   4  10        0.74        3.26      2.47 o 
  -4   4  10        3.45        3.08      1.21 o 
  -3   4  10       10.35       10.97      1.35 o 
  -2   4  10       12.91       13.33      1.56 o 
  -1   4  10        3.51        3.47      1.14 o 
   0   4  10        0.32        0.74      1.06 o 
   1   4  10       10.78        9.82      1.63 o 
   2   4  10       11.60       11.54      1.88 o 
   3   4  10       52.88       46.81      4.79 o 
   4   4  10       21.93       17.49      3.56 o 
   5   4  10       10.07        9.48      2.68 o 
  -7   5  10        0.26        4.65      3.66 o 
  -6   5  10        0.03        1.35      3.07 o 
  -5   5  10        1.21        4.91      2.80 o 
  -4   5  10        2.51        2.08      1.91 o 
  -3   5  10        0.82        0.36      1.04 o 
  -2   5  10        1.25        0.78      1.11 o 
  -1   5  10       16.56       16.39      2.03 o 
   0   5  10        2.19        0.68      1.17 o 
   1   5  10       80.42       98.70      4.16 o 
   2   5  10        0.26        0.00      1.56 o 
   3   5  10       12.29       11.30      2.32 o 
   4   5  10        0.11        0.00      1.98 o 
   5   5  10        0.04        0.00      2.68 o 
  -6   6  10        9.65        6.56      3.56 o 
  -5   6  10        0.73        1.71      2.80 o 
  -4   6  10        5.10        8.11      1.35 o 
  -3   6  10       17.57       19.74      1.96 o 
  -2   6  10       55.15       58.53      3.71 o 
  -1   6  10       69.62       81.41      8.47 o 
   0   6  10       42.18       36.65      3.29 o 
   1   6  10        0.95        1.95      1.77 o 
   2   6  10        0.94        0.00      2.37 o 
   3   6  10        0.00        0.23      2.41 o 
   4   6  10        0.01        0.00      2.20 o 
   5   6  10        1.20        5.15      3.33 o 
  -6   7  10        1.74        1.55      3.59 o 
  -5   7  10        8.29        4.27      3.15 o 
  -4   7  10       14.62       17.71      2.23 o 
  -3   7  10       68.54       81.42      4.30 o 
  -2   7  10       27.30       27.51      4.78 o 
  -1   7  10       35.59       33.25      2.94 o 
   0   7  10        4.09        3.87      1.87 o 
   1   7  10        4.64        5.08      2.01 o 
   2   7  10        1.40        4.52      2.22 o 
   3   7  10        1.29        3.81      3.97 o 
   4   7  10        0.78        0.00      4.25 o 
  -5   8  10       11.84       12.73      5.44 o 
  -4   8  10       23.12       24.45      2.74 o 
  -3   8  10        7.77        9.74      2.39 o 
  -2   8  10        6.04        6.65      2.38 o 
  -1   8  10        4.57        2.80      2.23 o 
   0   8  10        0.02        0.00      1.75 o 
   1   8  10       13.19       15.78      2.76 o 
   2   8  10        0.31        0.00      2.06 o 
   3   8  10        2.56        0.20      3.79 o 
  -4   9  10        0.00        0.00      2.14 o 
  -3   9  10        2.30        1.50      2.41 o 
  -2   9  10        1.09        1.60      2.87 o 
  -1   9  10        0.50        0.80      2.39 o 
   0   9  10        0.00        3.02      2.03 o 
   1   9  10        0.03        0.00      2.12 o 
   2   9  10        0.46        1.46      2.87 o 
  -3  10  10        1.19        3.23      5.06 o 
  -2  10  10        0.07        0.00      2.46 o 
  -1  10  10        7.88        6.92      3.10 o 
   0  10  10        3.84        5.90      3.87 o 
   1  10  10        1.27        2.89      3.18 o 
  -7   1  11        1.08        1.01      1.61 o 
  -6   1  11        1.70        3.06      2.97 o 
  -5   1  11        1.78        1.94      1.32 o 
  -4   1  11       18.96       15.00      2.29 o 
  -3   1  11        7.75        6.34      1.35 o 
  -2   1  11      209.15      219.28      4.87 o 
  -1   1  11       96.77       94.75      2.69 o 
   0   1  11      461.96      497.55      7.37 o 
   1   1  11       13.24       10.96      1.43 o 
   2   1  11        0.34        0.00      1.89 o 
   3   1  11       16.77       23.64      3.49 o 
   4   1  11       39.61       50.61      4.97 o 
   5   1  11       11.35       11.44      2.68 o 
   6   1  11        0.83        3.74      2.65 o 
  -7   2  11        0.36        0.01      1.57 o 
  -6   2  11       17.69       13.18      1.88 o 
  -5   2  11        3.07        4.54      1.43 o 
  -4   2  11       31.44       38.30      4.43 o 
  -3   2  11        3.66        7.83      1.42 o 
  -2   2  11        6.08        3.90      2.27 o 
  -1   2  11       17.58       18.32      1.55 o 
   0   2  11      411.53      399.13      5.66 o 
   1   2  11        0.38        0.83      1.40 o 
   2   2  11      236.75      250.36      8.20 o 
   3   2  11      122.87      124.46      6.31 o 
   4   2  11        6.25        6.86      2.81 o 
   5   2  11       21.12       20.70      3.94 o 
  -7   3  11        1.46        2.11      2.70 o 
  -6   3  11        3.89        6.57      2.98 o 
  -5   3  11        0.08        0.26      1.15 o 
  -4   3  11       15.37       15.27      3.20 o 
  -3   3  11       23.92       24.59      1.88 o 
  -2   3  11       10.38       10.05      2.63 o 
  -1   3  11       81.66       84.91      2.83 o 
   0   3  11       86.40       90.08      3.14 o 
   1   3  11      115.08      118.52      4.31 o 
   2   3  11      195.35      200.12      7.47 o 
   3   3  11        7.66        6.36      3.54 o 
   4   3  11       42.59       46.73      4.89 o 
   5   3  11        2.63        0.56      2.98 o 
  -7   4  11        0.95        1.02      3.17 o 
  -6   4  11        0.32        0.00      2.57 o 
  -5   4  11        1.84        3.45      1.36 o 
  -4   4  11        0.90        0.00      1.19 o 
  -3   4  11        0.57        1.07      1.12 o 
  -2   4  11       28.50       27.23      2.09 o 
  -1   4  11        1.74        2.92      1.40 o 
   0   4  11        0.06        1.93      1.27 o 
   1   4  11        0.01        0.00      1.15 o 
   2   4  11       33.82       37.11      2.78 o 
   3   4  11        1.04        0.00      1.73 o 
   4   4  11       12.53        9.29      2.52 o 
   5   4  11        0.76        1.66      2.77 o 
  -7   5  11        0.51        0.00      3.43 o 
  -6   5  11        1.74        1.38      2.93 o 
  -5   5  11       12.35       15.23      3.86 o 
  -4   5  11        0.23        0.30      1.27 o 
  -3   5  11        0.20        0.00      1.27 o 
  -2   5  11        4.77        3.87      1.95 o 
  -1   5  11       17.08       18.56      3.50 o 
   0   5  11       15.36        9.31      2.69 o 
   1   5  11       14.48       11.95      1.92 o 
   2   5  11        0.10        0.00      1.49 o 
   3   5  11        7.43        5.42      2.28 o 
   4   5  11        0.09        2.96      2.36 o 
   5   5  11        3.51        0.00      3.00 o 
  -6   6  11        7.73        2.11      3.53 o 
  -5   6  11        8.33        6.63      3.43 o 
  -4   6  11        0.38        0.10      1.37 o 
  -3   6  11      124.74      133.35      7.80 o 
  -2   6  11        1.61        0.00      2.69 o 
  -1   6  11       89.75       81.99      4.02 o 
   0   6  11        0.61        1.10      1.67 o 
   1   6  11        2.70        1.86      1.58 o 
   2   6  11        0.06        0.00      1.60 o 
   3   6  11        0.43        0.70      2.10 o 
   4   6  11        2.26        2.25      3.05 o 
  -6   7  11        0.98        0.00      3.56 o 
  -4   7  11       52.12       46.79      4.43 o 
  -3   7  11       12.04       11.27      2.39 o 
  -2   7  11       32.88       18.15      4.07 o 
  -1   7  11       38.80       32.12      3.01 o 
   0   7  11        4.19        4.82      2.08 o 
   1   7  11       11.15        7.60      2.27 o 
   2   7  11        4.27        3.47      2.20 o 
   3   7  11        3.04        3.96      4.48 o 
   4   7  11        0.87        3.06      3.25 o 
  -5   8  11        4.32        9.16      2.20 o 
  -4   8  11        2.51        0.48      2.01 o 
  -3   8  11        0.65        0.00      1.90 o 
  -2   8  11       16.33       16.56      5.39 o 
  -1   8  11        0.04        0.00      2.19 o 
   0   8  11        7.98        6.98      2.23 o 
   1   8  11        7.09        5.56      2.39 o 
   2   8  11        0.23        2.19      2.84 o 
   3   8  11        0.03        2.70      4.68 o 
  -4   9  11        2.06        3.69      2.57 o 
  -3   9  11        2.33        4.72      2.55 o 
  -2   9  11        1.49        2.43      3.40 o 
  -1   9  11        1.24        1.94      2.53 o 
   0   9  11        0.01        0.00      2.24 o 
   1   9  11        0.29        2.37      4.48 o 
   2   9  11        0.10        0.00      3.02 o 
  -1  10  11        1.51        2.92      2.81 o 
  -7   0  12        1.74        2.14      2.51 o 
  -6   0  12       21.82       15.33      3.03 o 
  -5   0  12        6.46        8.77      2.54 o 
  -4   0  12       88.22       98.28      5.67 o 
  -3   0  12       35.49       23.64      3.46 o 
  -2   0  12      122.73      134.91      6.69 o 
  -1   0  12       12.60        5.52      7.60 o 
   0   0  12        2.67        0.00      1.17 o 
   1   0  12       46.19       57.38      4.04 o 
   2   0  12       50.94       55.22      6.56 o 
   3   0  12        2.56        3.00      3.33 o 
   4   0  12        1.46        0.00      3.59 o 
   5   0  12        4.72        1.55      4.32 o 
  -7   1  12        1.07        1.29      2.09 o 
  -6   1  12        3.25        6.28      3.66 o 
  -5   1  12        0.01        0.53      1.39 o 
  -4   1  12       28.19       28.52      2.59 o 
  -3   1  12       11.59       10.33      3.17 o 
  -2   1  12      147.33      145.57      4.12 o 
  -1   1  12        2.25        2.15      1.18 o 
   0   1  12       32.49       29.55      1.96 o 
   1   1  12       26.22       28.31      2.64 o 
   2   1  12       16.36       12.75      3.79 o 
   3   1  12       11.70       11.62      2.94 o 
   4   1  12        1.37        1.35      3.56 o 
   5   1  12        1.32        0.03      2.85 o 
  -7   2  12        0.01        0.00      1.71 o 
  -6   2  12        0.32        0.64      1.55 o 
  -5   2  12       13.03       18.62      2.26 o 
  -4   2  12        0.68        1.62      2.60 o 
  -3   2  12       85.38       82.83      6.84 o 
  -2   2  12      306.95      312.29      7.74 o 
  -1   2  12       20.45       24.70      2.29 o 
   0   2  12      270.57      278.53      5.51 o 
   1   2  12       12.95       14.51      2.14 o 
   2   2  12        0.68        0.00      2.01 o 
   3   2  12        1.40        0.08      4.75 o 
   4   2  12        4.06        3.69      3.48 o 
   5   2  12        3.87        0.00      2.91 o 
  -7   3  12        0.12        0.00      1.62 o 
  -6   3  12        0.23        0.00      1.44 o 
  -5   3  12        0.45        1.60      1.49 o 
  -4   3  12       18.76       21.51      2.29 o 
  -3   3  12        0.81        0.00      1.27 o 
  -2   3  12        0.21        0.00      1.09 o 
  -1   3  12       33.36       27.63      2.44 o 
   0   3  12      219.78      231.79      6.96 o 
   1   3  12        4.01        1.22      1.67 o 
   2   3  12       32.53       27.94      3.71 o 
   3   3  12       13.32       12.54      3.18 o 
   4   3  12        1.53        2.90      3.58 o 
   5   3  12        1.20        0.00      2.82 o 
  -7   4  12        0.00        0.07      3.17 o 
  -6   4  12        0.27        0.00      1.48 o 
  -5   4  12        2.01        1.57      1.53 o 
  -4   4  12        3.18        5.60      1.66 o 
  -3   4  12        0.04        0.00      1.25 o 
  -2   4  12        1.78        2.73      1.98 o 
  -1   4  12        5.03        1.46      1.85 o 
   0   4  12        0.38        0.25      1.44 o 
   1   4  12       28.61       24.32      2.72 o 
   2   4  12       14.34       11.33      3.76 o 
   3   4  12        4.41        5.53      2.70 o 
   4   4  12        0.41        1.75      2.62 o 
   5   4  12        0.16        0.00      2.96 o 
  -6   5  12        0.03        0.00      3.00 o 
  -5   5  12        0.52        0.00      1.47 o 
  -4   5  12        0.29        0.62      1.54 o 
  -3   5  12        4.00        4.04      1.56 o 
  -2   5  12        9.70       11.42      5.47 o 
  -1   5  12       11.28       11.84      4.12 o 
   0   5  12       13.27       12.93      2.39 o 
   1   5  12        7.85        5.86      1.79 o 
   2   5  12        3.13        0.68      1.65 o 
   3   5  12        0.89        0.00      2.04 o 
   4   5  12        3.15        3.70      3.11 o 
  -6   6  12        0.31        4.19      3.66 o 
  -5   6  12        0.54        0.00      1.60 o 
  -4   6  12        2.14        0.00      1.91 o 
  -3   6  12        2.53        2.15      1.94 o 
  -2   6  12        5.04        8.97      2.34 o 
  -1   6  12        1.59        1.46      1.71 o 
   0   6  12        3.26        0.00      1.77 o 
   1   6  12       16.81       18.64      2.39 o 
   2   6  12        0.46        1.80      1.81 o 
   3   6  12        5.35       10.22      3.30 o 
   4   6  12        1.38        1.84      3.15 o 
  -5   7  12       21.03       24.56      3.03 o 
  -4   7  12        0.04        0.64      2.00 o 
  -3   7  12       14.73       10.71      2.50 o 
  -2   7  12        3.61        2.82      2.11 o 
  -1   7  12       10.10       12.94      3.10 o 
   0   7  12        0.03        1.48      2.07 o 
   1   7  12        4.05        5.66      3.69 o 
   2   7  12        0.21        3.11      2.34 o 
   3   7  12        0.58        0.97      3.23 o 
  -4   8  12        0.08        2.43      2.22 o 
  -3   8  12        3.17        4.38      5.24 o 
  -2   8  12        0.44        0.21      2.29 o 
  -1   8  12        0.23        1.11      2.36 o 
   0   8  12        0.61        1.20      2.18 o 
   1   8  12        0.05        0.34      2.20 o 
   2   8  12        1.95        0.00      4.32 o 
  -3   9  12        0.90        3.42      2.64 o 
  -2   9  12        0.50        5.81      2.94 o 
  -1   9  12        0.48        3.62      2.88 o 
   0   9  12        0.03        0.00      2.34 o 
   1   9  12        1.69        2.10      3.21 o 
  -7   1  13        1.83        0.40      1.87 o 
  -6   1  13       17.93       15.52      2.31 o 
  -5   1  13       30.47       24.09      2.58 o 
  -4   1  13      170.43      194.58      5.94 o 
  -3   1  13        4.19        5.97      1.84 o 
  -2   1  13      103.68      114.49      4.74 o 
  -1   1  13      130.16      148.22      5.34 o 
   0   1  13       60.32       53.34      2.77 o 
   1   1  13        2.75        6.84      1.99 o 
   2   1  13       38.19       37.26      5.77 o 
   3   1  13       27.48       36.20      4.40 o 
   4   1  13        0.29        1.38      2.72 o 
   5   1  13        0.72        3.55      3.25 o 
  -7   2  13        0.22        0.65      1.78 o 
  -6   2  13       11.68       19.63      7.34 o 
  -5   2  13        5.24        8.29      3.36 o 
  -4   2  13       11.49       10.23      5.34 o 
  -3   2  13       86.49       85.38      4.15 o 
  -2   2  13      303.13      315.54     13.42 o 
  -1   2  13        0.92        2.41      1.50 o 
   0   2  13       92.53       94.30      4.16 o 
   1   2  13      139.48      135.86     13.02 o 
   2   2  13        9.30        8.40      2.79 o 
   3   2  13        5.45        4.95      2.78 o 
   4   2  13        2.33        0.81      2.73 o 
  -6   3  13        2.55        1.42      2.36 o 
  -5   3  13        0.01        2.48      1.63 o 
  -4   3  13        4.52        6.18      3.40 o 
  -3   3  13       16.41       12.22      2.18 o 
  -2   3  13        3.54        4.44      1.60 o 
  -1   3  13      107.63       86.67      6.79 o 
   0   3  13       35.61       31.92      6.99 o 
   1   3  13       41.07       33.00      3.08 o 
   2   3  13       18.85       16.65      3.36 o 
   3   3  13        0.65        0.00      2.54 o 
   4   3  13        1.93        0.21      2.95 o 
  -6   4  13        0.02        2.75      1.73 o 
  -5   4  13        0.02        0.00      3.49 o 
  -4   4  13        0.07        1.44      3.23 o 
  -3   4  13        4.86        4.03      1.77 o 
  -2   4  13        9.10       10.44      1.90 o 
  -1   4  13       12.98       14.28      2.71 o 
   0   4  13        0.83        0.34      2.07 o 
   1   4  13        0.06        0.43      1.71 o 
   2   4  13        3.33        4.98      2.74 o 
   3   4  13       20.99       17.35      4.45 o 
   4   4  13        3.57        6.32      4.14 o 
  -6   5  13        0.08        0.17      1.79 o 
  -5   5  13        0.09        1.70      1.76 o 
  -4   5  13        2.19        4.41      1.78 o 
  -3   5  13        4.95        1.96      1.82 o 
  -2   5  13        1.20        1.40      1.88 o 
  -1   5  13       10.70        9.12      3.91 o 
   0   5  13        6.69        8.98      2.90 o 
   1   5  13        0.08        0.00      1.90 o 
   2   5  13        2.50        1.01      3.15 o 
   3   5  13        0.14        0.70      2.62 o 
  -5   6  13       21.54       20.33      2.67 o 
  -4   6  13        1.69        2.44      2.18 o 
  -3   6  13       21.00       19.92      9.89 o 
  -2   6  13        0.02        0.00      1.80 o 
  -1   6  13        1.22        3.34      2.39 o 
   0   6  13        2.65        3.48      2.14 o 
   1   6  13        0.00        0.00      2.19 o 
   2   6  13        6.98        8.17      3.41 o 
   3   6  13        0.25        0.00      2.83 o 
  -4   7  13        1.97        3.79      2.60 o 
  -3   7  13        1.97        2.53      2.46 o 
  -2   7  13        0.47        1.90      2.32 o 
  -1   7  13        0.94        0.25      2.97 o 
   0   7  13        0.32        1.83      2.16 o 
   1   7  13        2.08        0.78      2.36 o 
   2   7  13        3.18        5.14      3.22 o 
  -3   8  13        0.12        1.74      2.51 o 
  -2   8  13        0.74        2.94      2.79 o 
  -1   8  13        0.32        0.00      2.37 o 
   0   8  13        0.00        0.56      2.21 o 
   1   8  13        2.59        1.68      3.01 o 
  -6   0  14       85.24      102.60      6.66 o 
  -5   0  14        1.96        0.00      2.51 o 
  -4   0  14        7.88        9.46      3.00 o 
  -3   0  14       59.27       64.69      5.60 o 
  -2   0  14      109.33      106.26      6.86 o 
  -1   0  14        1.22        0.86      2.64 o 
   0   0  14       21.65       14.05      2.85 o 
   1   0  14       33.20       26.08      5.11 o 
   2   0  14        1.40        0.00      3.10 o 
   3   0  14        2.69        0.26      3.49 o 
   4   0  14        1.85        1.48      4.25 o 
  -6   1  14       18.92       15.64      2.49 o 
  -5   1  14        4.81        4.66      1.92 o 
  -4   1  14      111.19      123.13      5.03 o 
  -3   1  14        4.08        2.02      1.74 o 
  -2   1  14        6.96        5.84      1.97 o 
  -1   1  14       37.99       40.57      2.99 o 
   0   1  14       19.09       18.56      2.09 o 
   1   1  14        0.62        2.55      3.68 o 
   2   1  14        2.65        2.59      3.23 o 
   3   1  14        0.05        0.00      5.34 o 
   4   1  14        2.82        0.81      2.98 o 
  -6   2  14        0.00        0.00      1.77 o 
  -5   2  14       16.59        8.74      3.61 o 
  -4   2  14       36.05       42.51      3.37 o 
  -3   2  14        3.83        1.02      2.11 o 
  -2   2  14       18.03       20.46      2.79 o 
  -1   2  14        1.46        2.24      1.61 o 
   0   2  14        5.13        4.55      1.91 o 
   1   2  14       24.34       23.94      4.46 o 
   2   2  14        0.06        0.97      2.37 o 
   3   2  14        5.59        7.01      3.99 o 
   4   2  14        2.97        3.80      3.21 o 
  -6   3  14        0.55        0.00      1.79 o 
  -5   3  14        1.95        0.00      3.20 o 
  -4   3  14        6.24        5.51      1.99 o 
  -3   3  14        0.06        0.49      1.72 o 
  -2   3  14       17.51       15.97      2.83 o 
  -1   3  14       19.12       24.37      9.35 o 
   0   3  14        5.92        8.61      2.57 o 
   1   3  14        3.65        4.28      2.03 o 
   2   3  14        0.70        0.70      2.46 o 
   3   3  14       17.00       23.27      4.57 o 
   4   3  14        0.64        0.00      3.45 o 
  -6   4  14        0.04        0.00      1.87 o 
  -5   4  14        1.34        2.06      1.89 o 
  -4   4  14        0.00        0.51      1.77 o 
  -3   4  14       12.89       15.18      5.75 o 
  -2   4  14        4.43        3.91      1.70 o 
  -1   4  14        4.29        2.89      2.87 o 
   0   4  14        1.13        1.17      2.52 o 
   1   4  14        0.12        0.00      1.88 o 
   2   4  14        0.71        0.85      2.84 o 
   3   4  14        0.04        0.00      4.09 o 
  -5   5  14        1.60        0.00      1.95 o 
  -4   5  14        1.12        2.56      2.03 o 
  -3   5  14        0.35        3.17      2.51 o 
  -2   5  14        1.73        0.68      2.02 o 
  -1   5  14        0.40        0.00      2.17 o 
   0   5  14        3.18        2.70      2.60 o 
   1   5  14        6.10        2.81      2.71 o 
   2   5  14        6.67        2.21      2.95 o 
   3   5  14        1.40        0.00      2.97 o 
  -5   6  14        0.02        1.48      2.10 o 
  -4   6  14        1.88        0.49      2.51 o 
  -3   6  14        0.82        0.00      2.62 o 
  -2   6  14        1.14        0.00      2.12 o 
  -1   6  14        4.26        3.91      2.56 o 
   0   6  14        1.77        0.18      2.50 o 
   1   6  14        3.35        4.53      2.95 o 
   2   6  14        1.13        0.00      2.88 o 
  -4   7  14        2.24        1.09      2.67 o 
  -3   7  14        1.67        0.00      2.31 o 
  -2   7  14        2.51        0.00      3.91 o 
  -1   7  14        1.34        2.71      2.81 o 
   0   7  14        0.04        0.00      2.32 o 
   1   7  14        0.00        0.00      2.65 o 
  -1   8  14        0.25        1.19      2.87 o 
  -6   1  15       16.50       15.00      2.75 o 
  -5   1  15        0.36        0.81      1.85 o 
  -4   1  15        2.00        0.00      1.77 o 
  -3   1  15       11.80       10.68      2.39 o 
  -2   1  15       10.21        7.14      3.86 o 
  -1   1  15        8.94       10.24      2.48 o 
   0   1  15        1.39        1.26      1.86 o 
   1   1  15        0.93        2.03      2.63 o 
   2   1  15        0.00        4.93      2.81 o 
   3   1  15        2.97        6.89      3.39 o 
  -6   2  15        2.83        1.50      2.08 o 
  -5   2  15       19.62       15.71      2.67 o 
  -4   2  15       24.78       30.33      3.27 o 
  -3   2  15        0.14        0.00      1.75 o 
  -2   2  15        5.89        2.53      2.26 o 
  -1   2  15        1.18        1.45      1.67 o 
   0   2  15        2.67        3.50      2.44 o 
   1   2  15        6.40       13.85      3.15 o 
   2   2  15        3.38        6.30      3.08 o 
   3   2  15        0.13        0.49      2.97 o 
  -5   3  15        1.02        0.00      1.91 o 
  -4   3  15        2.98        0.79      1.99 o 
  -3   3  15       29.70       21.68      5.72 o 
  -2   3  15        1.60        2.84      2.19 o 
  -1   3  15       32.34       25.03      5.77 o 
   0   3  15        1.63        1.85      2.39 o 
   1   3  15        6.41       14.00      2.70 o 
   2   3  15        3.34        3.97      3.01 o 
   3   3  15        0.18        0.00      3.03 o 
  -5   4  15        3.63        4.63      2.28 o 
  -4   4  15        2.68        4.35      2.15 o 
  -3   4  15       11.82       12.27      2.68 o 
  -2   4  15        7.96        4.85      2.36 o 
  -1   4  15        4.71        3.09      2.47 o 
   0   4  15        2.32        0.00      2.09 o 
   1   4  15       23.72       26.91      5.98 o 
   2   4  15        2.51        0.00      2.98 o 
  -4   5  15        0.58        0.74      2.23 o 
  -3   5  15        1.27        0.26      2.57 o 
  -2   5  15        2.25        0.00      2.19 o 
  -1   5  15        0.97        2.83      2.41 o 
   0   5  15        0.50        1.25      2.53 o 
   1   5  15        0.61        1.19      2.76 o 
   2   5  15        2.39        0.00      6.26 o 
  -4   6  15        0.06        0.00      2.64 o 
  -3   6  15        0.18        0.00      2.77 o 
  -2   6  15        2.00        1.41      3.43 o 
  -1   6  15        1.92        3.34      2.76 o 
   0   6  15        2.19        3.11      2.98 o 
   1   6  15        2.80        6.69      3.42 o 
  -2   7  15        0.15        0.56      2.63 o 
  -1   7  15        0.13        0.00      2.60 o 
  -5   0  16       10.10        0.07      3.03 o 
  -4   0  16       16.75       13.91      3.89 o 
  -3   0  16        9.86       12.36      3.86 o 
  -2   0  16        0.45        0.00      2.77 o 
  -1   0  16        0.09        0.00      2.67 o 
   0   0  16        2.39        3.99      3.73 o 
   1   0  16       34.31       45.86      7.09 o 
   2   0  16        0.32        0.00      3.82 o 
  -5   1  16        0.42        0.32      2.11 o 
  -4   1  16        0.42        1.15      1.99 o 
  -3   1  16        0.22        1.03      2.57 o 
  -2   1  16        0.31        0.00      2.06 o 
  -1   1  16       18.31       21.96      3.54 o 
   0   1  16       11.62        7.13      2.65 o 
   1   1  16        0.25        4.28      2.87 o 
   2   1  16        4.08        2.76      3.08 o 
  -5   2  16        2.03        4.22      2.31 o 
  -4   2  16        0.07        0.00      2.56 o 
  -3   2  16        6.23        9.27      2.56 o 
  -2   2  16        2.13        2.95      2.52 o 
  -1   2  16        9.97       12.43      4.19 o 
   0   2  16        0.05        1.30      2.52 o 
   1   2  16        2.36        0.00      4.43 o 
   2   2  16        2.14        2.90      3.05 o 
  -5   3  16        0.69        4.11      2.19 o 
  -4   3  16        0.45        0.81      2.15 o 
  -3   3  16        0.54        0.09      1.97 o 
  -2   3  16        0.68        1.02      2.70 o 
  -1   3  16       10.30       19.65      3.40 o 
   0   3  16        0.43        0.00      2.51 o 
   1   3  16        0.56        2.64      3.92 o 
   2   3  16        0.00        0.84      2.96 o 
  -4   4  16        1.08        0.00      2.02 o 
  -3   4  16        1.32        0.00      2.02 o 
  -2   4  16        1.70        0.00      2.84 o 
  -1   4  16        0.03        4.49      2.70 o 
   0   4  16        2.32        5.03      3.58 o 
   1   4  16        0.28        0.00      3.36 o 
  -3   5  16        7.11        3.92      3.13 o 
  -2   5  16        1.02        0.00      2.87 o 
  -1   5  16       16.20       25.15      4.03 o 
   0   5  16        9.66       12.06      3.62 o 
  -4   1  17        0.00        0.00      1.98 o 
  -3   1  17        0.46        0.91      2.23 o 
  -2   1  17        0.12        0.00      2.35 o 
  -1   1  17        3.94        8.08      3.89 o 
   0   1  17        0.97        0.20      3.92 o 
   1   1  17        0.53        1.87      3.43 o 
  -4   2  17        0.76        0.19      3.53 o 
  -3   2  17        7.87        8.87      2.86 o 
  -2   2  17        3.39        3.84      2.79 o 
  -1   2  17        0.59        0.07      3.23 o 
   0   2  17        0.24        0.00      2.40 o 
   1   2  17        0.45        3.07      4.35 o 
  -3   3  17        4.42        6.14      2.68 o 
  -2   3  17        0.47        1.62      3.36 o 
  -1   3  17        0.39        0.00      3.23 o 
   0   3  17        0.07        0.35      2.78 o 
  -2   4  17        1.96        5.37      3.59 o 
  -1   4  17        0.01        0.00      2.76 o 
   0   4  17        1.50        3.30      3.06 o 
  -2   0  18        6.25        9.63      4.35 o 
  -2   1  18        1.69        2.99      2.76 o 
  -1   1  18        0.07        0.00      3.76 o 
                                                 
